# Supplementary material for: Integrated Analysis of Metabolome and Transcriptome Reveals the Difference in Flavonoid Biosynthesis between the Red- and White-Sarcocarp Pomelo Fruits
Source: Metabolites. 2022 Nov 23;12(12):1161. doi: 10.3390/metabo12121161 (PMC9782486; doi:10.3390/metabo12121161)
Supplement: Supplementary file 1 [file metabolites-12-01161-s001.zip]

Archive with 15 entries (14 files):
- Supplementary data/
- Supplementary data/Figure S1_Foldchange of top 20 SCMs.ppt
- Supplementary data/Figure S2_Intersample correlation diagram.ppt
- Supplementary data/Figure S3_qRT-PCR analysis of candidate DEGs related to flavonoid biosynthesis.ppt
- Supplementary data/Table S10_Genes related to SCMs in flavonoid biosynthesis.xls
- Supplementary data/Table S11_Primers used in qRT-PCR analysis.xls
- Supplementary data/Table S1_List of metabolites in two pomelo cultivars.xls
- Supplementary data/Table S2_Summary of  sequenced RNA libraries.xls
- Supplementary data/Table S3_List of DEGs in two pomelo cultivars.xls
- Supplementary data/Table S4_Transcription factor annotation.xls
- Supplementary data/Table S5_Statistics of transcription factor annotation results.xls
- Supplementary data/Table S6_GO terms of all the DEGs.xls
- Supplementary data/Table S7_Pearson correlation coefficient between DEGs and SCMs related to flavonoid biosynthesis.xls
- Supplementary data/Table S8_Correlation network of DEGs and SCMs related to flavonoid biosynthesis.xls
- Supplementary data/Table S9_SCMs detected in flavonoid biosynthesis based on KEGG pathway annotation.xls
