# Supplementary material for: Integrated Analysis of Metabolome and Transcriptome Reveals the Difference in Flavonoid Biosynthesis between the Red- and White-Sarcocarp Pomelo Fruits
Source: Metabolites. 2022 Nov 23;12(12):1161. doi: 10.3390/metabo12121161 (PMC9782486; doi:10.3390/metabo12121161)
Supplement: Supplementary file 1 [file metabolites-12-01161-s001.zip › Supplementary data/Table S10_Genes related to SCMs in flavonoid biosynthesis.xls]

## Sheet: Sheet1
Table S10. Genes related to SCMs in flavonoid biosynthesis
ID	White_1(FPKM)	White_2(FPKM)	White_3(FPKM)	Red_1(FPKM)	Red_2(FPKM)	Red_3(FPKM)	baseMean	log2FoldChange	lfcSE	stat	pvalue	padj	Regulated	Best_hit_of_Arabidopsis_gene_id	Gene_name
Cg1g002060	220.2	182.14	116.46	245.15	193.75	311.17	5521.72	0.625328	0.231524	2.70092	0.00691481	0.0184602	None	AT3G51240	flavanone 3-hydroxylase
Cg5g023630	0	0	0	5.67	3.74	7.13	77.1886	9.63441	1.23128	7.8247	5.08854e-15	9.64854e-14	Up	AT5G06900	cytochrome P450, family 93, subfamily D, polypeptide 1
Cg9g011580	2.42	2.55	2.04	2.15	1.65	1.76	49.9033	-0.560712	0.310888	-1.80358	0.0712974	0.134472	None	AT5G13930	Chalcone and stilbene synthase family protein
Cg2g009540	0.72	0.05	0.11	2.99	2.63	2.5	32.9334	3.04067	0.686857	4.42693	9.55821e-06	4.97022e-05	Up	AT5G13930	Chalcone and stilbene synthase family protein
Cg7g005600	4.04	4.94	4.66	7.61	6.38	7.4	359.585	0.371669	0.151199	2.45814	0.0139659	0.0339902	None	AT3G55120	Chalcone-flavanone isomerase family protein
Cg7g003710	67.75	52.15	60.7	185.24	169.04	196.06	1382.62	1.57138	0.141752	11.0854	1.47698e-28	9.13764e-27	None	AT5G05270	Chalcone-flavanone isomerase family protein
Cg5g011190	127.77	101.29	94.65	270	180.82	454.24	6932.9	1.48637	0.433231	3.43091	0.000601571	0.00211906	None	AT5G07990	Cytochrome P450 superfamily protein
Cg2g025640	11.84	11.87	9.82	2.17	3.62	2.22	197.087	-2.18971	0.227567	-9.62227	6.43946e-22	2.35339e-20	Down	AT5G48930	hydroxycinnamoyl-CoA shikimate/quinate hydroxycinnamoyl transferase
Cg6g017470	8.48	8.58	11.26	16.27	31.46	11.38	404.053	0.951914	0.297024	3.20483	0.0013514	0.00436509	None	AT2G40890	cytochrome P450, family 98, subfamily A, polypeptide 3
Cg1g009050	353.48	300.4	231.06	334.14	332.19	272.08	6946.04	0.175777	0.150836	1.16535	0.243878	0.358835	None	AT5G08640	flavonol synthase 1
Cg5g029170	52.81	59.44	82.24	53.21	35.43	54.79	1478.25	-0.468357	0.22374	-2.0933	0.036322	0.0764615	None	AT5G17050	UDP-glucosyl transferase 78D2
