# Supplementary material for: Integrated Analysis of Metabolome and Transcriptome Reveals the Difference in Flavonoid Biosynthesis between the Red- and White-Sarcocarp Pomelo Fruits
Source: Metabolites. 2022 Nov 23;12(12):1161. doi: 10.3390/metabo12121161 (PMC9782486; doi:10.3390/metabo12121161)
Supplement: Supplementary file 1 [file metabolites-12-01161-s001.zip › Supplementary data/Table S11_Primers used in qRT-PCR analysis.xls]

## Sheet: sheet1
Table S11. Primers used in qRT-PCR analysis
Gene ID or Gene name	Forward primer (5'-3')	Reverse primer (5'-3')
Cg2g025640	GGTCAGATTTTGCTCGTGGT	TGTTGAGTTGGTCCCTGGTT
Cg2g009540	CGACTGGAACTCGATATTCTGG	ATCTCGTCAAGGATGAACAGGA
Cg5g023630	CGCGAGCTTATTCGGTTTCTAT	CGAGCCAGGGTTCTACACTCTT
β-actin	CCAAGCAGCATGAAGATCAA	ATCTGCTGGAAGGTGCTGAG
