# Supplementary material for: Integrated Analysis of Metabolome and Transcriptome Reveals the Difference in Flavonoid Biosynthesis between the Red- and White-Sarcocarp Pomelo Fruits
Source: Metabolites. 2022 Nov 23;12(12):1161. doi: 10.3390/metabo12121161 (PMC9782486; doi:10.3390/metabo12121161)
Supplement: Supplementary file 1 [file metabolites-12-01161-s001.zip › Supplementary data/Table S1_List of metabolites in two pomelo cultivars.xls]

## Sheet: sheet1
Table S1. List of metabolites in two pomelo cultivars
Meta ID	Formula	Compounds	Class I	Class II	CAS	Level	White_1	White_2	White_3	Red_1	Red_2	Red_3	VIP	FoldChange	Log2FoldCange	Type
mws4052	C4H7NO2	1-Aminocyclopropane-1-carboxylic acid	Others	Others	22059-21-8	B	108250	108560	72741	27268	15725	20795	1.14422	0.2203	-2.18246	down
pme3011	C4H9NO2	γ-Aminobutyric acid	Organic acids	Organic acids	56-12-2	B	13019000	14120000	12281000	8223300	8603400	8466600	1.16597	0.641636	-0.640172	insig
pme3017	C4H9NO2	2-Aminoisobutyric acid	Amino acids and derivatives	Amino acids and derivatives	62-57-7	A	1767700	2009900	1633700	1277200	1260300	1431900	1.07503	0.733539	-0.447054	insig
pme3033	C4H9NO2	N,N-Dimethylglycine	Amino acids and derivatives	Amino acids and derivatives	1118-68-9	B	8206300	9251700	8412200	5602700	5759900	5901000	1.16604	0.667316	-0.583558	insig
pmb0484	C5H13NO	Choline	Alkaloids	Alkaloids	62-49-7	B	14607000	17518000	16052000	10621000	11095000	11472000	1.13659	0.688876	-0.537683	insig
pme2049	C4H8O3	2-Hydroxybutanoic acid	Organic acids	Organic acids	600-15-7	B	329250	323570	340110	331190	427610	350320	0.655659	1.11702	0.159652	insig
mws0574	C4H8O3	α-Hydroxyisobutyric acid	Organic acids	Organic acids	594-61-6	B	71723	98463	69744	89222	108410	85372	0.644713	1.17953	0.238209	insig
mws0890	C3H7NO3	D-Serine	Amino acids and derivatives	Amino acids and derivatives	312-84-5	A	413990	396840	385020	331990	278900	297530	1.1011	0.759644	-0.396605	insig
pme2433	C4H11NO2	Diethanolamine	Others	Others	111-42-2	B	102850	96370	72921	37787	34279	38405	1.15099	0.405933	-1.30069	down
mws0267	C3H6O4	DL-Glyceric Acid	Organic acids	Organic acids	473-81-4	B	6057.3	6743.8	2696.8	4575.1	8600.1	6966.3	0.47931	1.29963	0.378098	insig
Hmbp000904	C7H6O	Benzaldehyde	Others	Others	100-52-7	A	365330	284280	431610	419270	459540	496130	0.823464	1.27166	0.346709	insig
pme0048	C2H7NO2S	2-Aminoethanesulfinic acid	Organic acids	Organic acids	300-84-5	B	3550.5	2143	2443.2	8321.6	13831	12685	1.13712	4.28154	2.09813	up
mws0255	C4H5N3O	Cytosine	Nucleotides and derivatives	Nucleotides and derivatives	71-30-7	A	384740	581350	429070	1034000	1200700	898250	1.11439	2.24558	1.16709	up
pme2122	C5H9N3	Histamine	Amino acids and derivatives	Amino acids and derivatives	51-45-6	A	328570	440640	355170	676540	809000	655240	1.12339	1.90396	0.929007	insig
pme0257	C4H4N2O2	Uracil	Nucleotides and derivatives	Nucleotides and derivatives	66-22-8	B	101630	127600	110580	68445	54054	66596	1.12471	0.556473	-0.845617	insig
pme0006	C5H9NO2	L-Proline	Amino acids and derivatives	Amino acids and derivatives	147-85-3	A	959430	875730	881350	1148000	1145500	1138200	1.15255	1.26328	0.337169	insig
mws0376	C4H4O4	Fumaric acid	Organic acids	Organic acids	110-17-8	B	470120	584560	527240	173030	251070	238290	1.13862	0.418725	-1.25592	down
mws0823	C5H8O3	3-Methyl-2-Oxobutanoic acid	Organic acids	Organic acids	759-05-7	B	10092	11051	10281	12051	9200.9	12750	0.373875	1.08204	0.113749	insig
pmb1096	C8H7N	Indole	Alkaloids	Plumerane	120-72-9	A	6847.2	8836	5745.4	96633	85425	88259	1.1808	12.6148	3.65704	up
mws2628	C5H11NO2	N-Methyl-4-aminobutyric acid	Organic acids	Organic acids	1119-48-8	B	11140	11249	9227	8268.9	5857.6	5575.7	1.02522	0.623172	-0.682298	insig
mws0191	C5H11NO2	Betaine	Alkaloids	Alkaloids	107-43-7	B	1140700	1240600	665430	134160	832770	326310	0.825318	0.424468	-1.23627	insig
pme0120	C5H11NO2	5-Aminovaleric acid	Amino acids and derivatives	Amino acids and derivatives	660-88-8	B	142890	110220	125230	201610	195530	191720	1.12548	1.55643	0.638241	insig
mws0256	C5H11NO2	L-Valine	Amino acids and derivatives	Amino acids and derivatives	72-18-4	B	4894900	4621100	4802600	4999500	5188500	5086600	1.01082	1.06677	0.0932442	insig
mws0470	C4H6O4	Methylmalonic acid	Organic acids	Organic acids	516-05-2	B	25204000	24874000	24697000	21365000	24073000	21079000	0.963321	0.889562	-0.168833	insig
mws0192	C4H6O4	Succinic acid	Organic acids	Organic acids	110-15-6	B	25039000	24009000	24044000	21595000	23666000	21861000	0.95208	0.918322	-0.122928	insig
mws0147	C5H10O3	3-Hydroxy-3-methyl butyric acid	Organic acids	Organic acids	625-08-1	B	118290	124630	124510	138910	150860	148900	1.11822	1.19389	0.255667	insig
mws0671	C4H9NO3	L-Homoserine	Organic acids	Organic acids	672-15-1	B	525340	539120	400330	237690	177130	246730	1.11824	0.451635	-1.14677	down
mws0230	C4H9NO3	L-(-)-Threonine	Amino acids and derivatives	Amino acids and derivatives	72-19-5	B	499190	563580	374400	212140	185400	205190	1.13701	0.419387	-1.25365	down
pmp001287	C8H9N	N-Benzylmethylene isomethylamine	Alkaloids	Alkaloids	-	A	2879600	2802300	3526300	4839700	4342100	4803200	1.10844	1.51876	0.602889	insig
mws0491	C8H11N	Phenethylamine	Others	Others	64-04-0	B	24787	350130	25319	25346	79799	22895	0.310589	0.319911	-1.64426	insig
mws0628	C7H6O2	4-Hydroxybenzaldehyde	Phenolic acids	Phenolic acids	123-08-0	B	39076	43650	43670	24512	14261	17141	1.1054	0.442372	-1.17667	down
mws0133	C6H6N2O	Nicotinamide	Others	Vitamin	98-92-0	B	133220	146100	140910	169330	169360	170010	1.14132	1.21053	0.275636	insig
pme0490	C6H5NO2	Nicotinic acid	Others	Vitamin	59-67-6	B	19305	42266	28435	27310	61734	58744	0.671821	1.64198	0.715436	insig
mws0572	C5H7N3O	5-Methylcytosine	Nucleotides and derivatives	Nucleotides and derivatives	554-01-8	A	41495	38172	41002	140930	182210	152000	1.17875	3.93755	1.9773	up
pmp001086	C6H6O3	5-Hydroxymethylfurfural	Phenolic acids	Phenolic acids	67-47-0	A	740420	881500	704630	698720	476210	587440	0.876524	0.757504	-0.400675	insig
mws0251	C5H6N2O2	Thymine	Nucleotides and derivatives	Nucleotides and derivatives	65-71-4	B	14427	14125	17338	37305	29905	29650	1.14763	2.1107	1.07772	up
mws0263	C5H7NO3	L-PyroglutamicAcid	Amino acids and derivatives	Amino acids and derivatives	98-79-3	B	79452	62486	119390	35928	24426	30592	1.09168	0.348015	-1.52278	down
mws0813	C5H7NO3	5-Oxoproline	Amino acids and derivatives	Amino acids and derivatives	149-87-1	B	64866	57983	78219	11709	17159	18298	1.15908	0.234577	-2.09186	down
Rfmb319	C6H11NO2	Pipecolic acid	Amino acids and derivatives	Amino acids and derivatives	4043-87-2	A	21790000	21466000	21391000	14728000	14741000	14950000	1.18599	0.687101	-0.541407	insig
mws0345	C6H11NO2	Pipecolinic acid	Organic acids	Organic acids	535-75-1	B	76282	70148	99721	28927	22498	20398	1.15297	0.291784	-1.77703	down
mws0425	C5H6O4	Citraconic acid	Organic acids	Organic acids	498-23-7	B	5997700	4171600	4859800	4271300	3382600	3765500	0.863784	0.759819	-0.396272	insig
pme2693	C6H14N2O	N-Acetylputrescine	Alkaloids	Phenolamine	18233-70-0	B	53741	66196	59016	384220	332810	292740	1.17946	5.64265	2.49637	up
pmb0501	C5H14N4	Agmatine	Alkaloids	Phenolamine	306-60-5	B	66757	67668	57697	302760	346470	298200	1.18261	4.9314	2.302	up
mws0712	C5H9NO3	N-Propionylglycine	Amino acids and derivatives	Amino acids and derivatives	21709-90-0	B	513830	411320	479020	498690	357550	412370	0.488486	0.903459	-0.146469	insig
mws1570	C5H9NO3	Cis-4-Hydroxy-D-proline	Amino acids and derivatives	Amino acids and derivatives	2584-71-6	B	24982	22340	14287	46317	51906	48696	1.10746	2.3847	1.25381	up
mws0258	C6H13NO2	L-Isoleucine	Amino acids and derivatives	Amino acids and derivatives	73-32-5	A	6092400	6619000	5864100	5621700	6635700	6315700	0.0164551	0.999871	-0.000186412	insig
pmp001198	C6H13NO2	6-Deoxyfagomine	Alkaloids	Alkaloids	197449-09-5	A	2133600	2363500	2088000	1997300	2362500	2398300	0.194748	1.02627	0.0374123	insig
pme0274	C6H13NO2	6-Aminocaproic acid	Organic acids	Organic acids	60-32-2	B	2136200	2251800	2444800	2732400	2976500	2754100	1.08286	1.23858	0.308692	insig
mws1587	C6H13NO2	α-Aminocaproic acid	Amino acids and derivatives	Amino acids and derivatives	327-57-1	A	5092400	5391900	5645500	5900200	6563900	6269900	1.02659	1.16145	0.21593	insig
mws0227	C6H13NO2	L-Leucine	Amino acids and derivatives	Amino acids and derivatives	61-90-5	A	5813900	6126400	5649200	5842300	6505400	6392800	0.719307	1.06544	0.091445	insig
mws1167	C4H4O5	Oxaloacetic acid	Organic acids	Organic acids	328-42-7	B	4335.3	5299.6	4758.5	8285.5	5317.3	7036.3	0.918977	1.43393	0.519973	insig
mws0473	C5H8O4	2-Methylsuccinic acid	Organic acids	Organic acids	498-21-5	A	4901400	4423500	5105200	2644000	2480600	2548600	1.17377	0.53175	-0.911181	insig
mws0001	C4H8N2O3	L-Asparagine Anhydrous	Amino acids and derivatives	Amino acids and derivatives	70-47-3	A	5223800	6025800	4032700	1684800	1678900	1988100	1.15191	0.350196	-1.51377	down
mws0219	C4H7NO4	L-AsparticAcid	Amino acids and derivatives	Amino acids and derivatives	56-84-8	A	1237900	1204300	1241900	1195500	1121400	1091000	0.953189	0.925029	-0.112429	insig
mws0275	C4H6O5	L-(-)-Malic acid	Organic acids	Organic acids	636-61-3	A	1514200	1620800	1562900	580310	585400	615970	1.18555	0.37925	-1.39878	down
pmb0374	C5H5N5	Aminopurine	Alkaloids	Alkaloids	452-06-2	A	279050	485760	279520	474630	518010	409280	0.755078	1.34241	0.424826	insig
pme0040	C5H5N5	Adenine	Nucleotides and derivatives	Nucleotides and derivatives	73-24-5	A	146690	361140	244140	240210	632630	260880	0.493579	1.50767	0.592317	insig
mws1336	C7H7NO2	4-Aminobenzoic acid	Phenolic acids	Phenolic acids	150-13-0	B	182120	143360	171770	662630	809040	728200	1.17814	4.42407	2.14537	up
pme2268	C7H7NO2	Trigonelline	Alkaloids	Alkaloids	535-83-1	A	7581100	6663900	6253100	1794700	1619200	1676200	1.18132	0.248321	-2.00972	down
pme1002	C8H11NO	L-Tyramine	Amino acids and derivatives	Amino acids and derivatives	51-67-2	B	21037	17596	5283.4	5111.5	50418	12704	0.127365	1.55371	0.63572	insig
Lmgn001670	C7H6O3	Salicylic acid	Phenolic acids	Phenolic acids	69-72-7	B	38326	40110	29322	14673	14654	20339	1.11193	0.460903	-1.11746	down
mws0749	C7H6O3	4-Hydroxybenzoic acid	Phenolic acids	Phenolic acids	99-96-7	B	94182	122690	93176	111510	284900	148720	0.764276	1.75821	0.814109	insig
Hmgn001653	C7H6O3	3,4-Dihydroxybenzaldehyde	Phenolic acids	Phenolic acids	139-85-5	B	79493	109200	90666	84720	171290	106660	0.525095	1.29822	0.376537	insig
mws0704	C2H8NO4P	O-Phosphorylethanolamine	Others	Others	1071-23-4	B	67573	68092	85623	19961	21741	19921	1.17729	0.278474	-1.84438	down
pme3207	C6H6O4	Trans,trans-Muconic acid	Organic acids	Organic acids	3588-17-8	B	123930	172100	149860	115710	134930	122270	0.754937	0.836327	-0.25786	insig
pmb0764	C6H9NOS	4-Methyl-5-thiazoleethanol	Others	Others	137-00-8	B	28462	25467	23637	45920	39423	53790	1.11603	1.79374	0.842968	insig
Rfmb320	C7H13NO2	1,2-N-Methylpipecolic acid	Amino acids and derivatives	Amino acids and derivatives	7730-87-2	A	523260	485160	500120	384570	394840	385950	1.16684	0.772509	-0.372377	insig
Hmcp000405	C8H17NO	Dihydroisopelletierine	Alkaloids	Alkaloids	-	A	38663000	36898000	37275000	29252000	27302000	28247000	1.16897	0.751542	-0.412074	insig
mws0340	C6H8O4	2,3-Dimethylsuccinic acid	Amino acids and derivatives	Amino acids and derivatives	13545-04-5	B	22950	10364	13172	46938	42030	33338	1.06309	2.63103	1.39563	up
Rfmb318	C7H14NO2+	Proline betaine(ProBet)	Amino acids and derivatives	Amino acids and derivatives	1195-94-4	A	511930	505810	511590	411800	381050	381040	1.16333	0.767584	-0.381603	insig
pme0295	C6H11NO3	4-Acetamidobutyric acid	Organic acids	Organic acids	3025-96-5	B	31197	24163	10373	24194	27941	30387	0.510671	1.25541	0.328161	insig
mws0567	C5H11N3O2	4-Guanidinobutyric acid	Organic acids	Organic acids	463-00-3	B	181550	193890	176390	496850	521980	527700	1.18412	2.80255	1.48674	up
mws0208	C6H10O4	Adipic Acid	Organic acids	Organic acids	124-04-9	B	95577	92345	101430	78807	84954	80449	1.09551	0.843989	-0.244703	insig
mws0924	C6H10O4	2-Methylglutaric acid	Organic acids	Organic acids	617-62-9	B	79012	72330	95151	76937	87215	64450	0.359201	0.927418	-0.108709	insig
pme0193	C5H10N2O3	L-Glutamine	Amino acids and derivatives	Amino acids and derivatives	56-85-9	A	3884000	3587700	4070600	8367100	9305900	8126000	1.17619	2.23517	1.16038	up
pme0026	C6H14N2O2	L-(+)-Lysine	Amino acids and derivatives	Amino acids and derivatives	56-87-1	A	4169600	3793800	4323700	8162500	9239900	7869900	1.17005	2.05682	1.04041	up
pme1691	C7H16NO2	Acetylcholine	Alkaloids	Alkaloids	60-31-1	B	3885000	2708500	2880500	5837500	5435100	6228100	1.11173	1.84723	0.885367	insig
mws1050	C5H9NO4	O-Acetylserine	Amino acids and derivatives	Amino acids and derivatives	5147-00-2	B	344280	184240	218340	318220	295080	298280	0.633594	1.22055	0.287531	insig
pme0014	C5H9NO4	L-Glutamic acid	Amino acids and derivatives	Amino acids and derivatives	56-86-0	A	4767800	4527100	3274900	1835900	1088600	1561000	1.11097	0.356847	-1.48662	down
pmp001285	C8H4O3	Phthalic anhydride	Phenolic acids	Phenolic acids	85-44-9	A	509380	442850	466880	485060	453710	554400	0.383585	1.05219	0.073392	insig
pme1210	C5H11NO2S	L-Methionine	Amino acids and derivatives	Amino acids and derivatives	63-68-3	B	2932200	3085300	2795300	2241500	2323600	2213700	1.15294	0.769199	-0.378571	insig
mws0847	C6H7N5	1-Methyladenine	Nucleotides and derivatives	Nucleotides and derivatives	5142-22-3	B	51679	54280	61538	41988	41624	45971	1.07355	0.773644	-0.370259	insig
mws0262	C4H6O6	L-(+)-Tartaric acid	Organic acids	Organic acids	87-69-4	B	48524	41240	38887	16876	20743	22594	1.14163	0.468034	-1.09532	down
mws1499	C5H10O5	D-(-)-Arabinose	Others	Saccharides and Alcohols	10323-20-3	B	288690	326170	308550	373490	358270	333720	0.984946	1.15385	0.20646	insig
mws0921	C9H10O2	p-Coumaryl alcohol	Phenolic acids	Phenolic acids	3690-05-9	B	9	9	9	17923	25771	33703	1.18538	2866.56	11.4851	up
pme1109	C5H5N5O	Guanine	Nucleotides and derivatives	Nucleotides and derivatives	73-40-5	A	7679.9	9127	4542.2	6086	45965	10653	0.597816	2.93708	1.55438	insig
pme0183	C5H5N5O	2-Hydroxy-6-aminopurine	Nucleotides and derivatives	Nucleotides and derivatives	3373-53-3	A	61031	128970	104700	68534	87993	69477	0.514272	0.766893	-0.382904	insig
mws0458	C8H8O3	Vanillin	Phenolic acids	Phenolic acids	121-33-5	B	175480	165450	242120	129190	188870	270580	0.0572905	1.00959	0.013766	insig
mws0213	C5H12O5	Ribitol	Others	Saccharides and Alcohols	488-81-3	B	11700	12541	14368	4874.8	10588	8978.9	0.858125	0.633057	-0.659593	insig
mws0437	C5H12O5	D-Arabitol	Others	Saccharides and Alcohols	488-82-4	B	8890.1	8033.6	12882	4394	7464.3	7955.8	0.791864	0.664776	-0.589061	insig
pme0513	C5H12O5	Xylitol	Others	Saccharides and Alcohols	87-99-0	B	6562.4	8376.7	6194.7	5260.7	4715.4	4766.5	1.03563	0.697584	-0.519561	insig
mws0596	C7H7NO3	3-Hydroxyanthranilic acid	Organic acids	Organic acids	548-93-6	B	17559	22280	15762	319020	246180	356440	1.17991	16.576	4.05102	up
mws0183	C7H6O4	Protocatechuic acid	Phenolic acids	Phenolic acids	99-50-3	B	122820	139850	61256	53182	52599	55049	0.925448	0.496502	-1.01013	insig
mws0639	C7H6O4	2,3-Dihydroxybenzoic Acid	Organic acids	Organic acids	303-38-8	B	138460	146420	105370	54372	82083	60206	1.07678	0.503936	-0.988688	insig
pmn001575	C7H6O4	Gentisic acid	Phenolic acids	Phenolic acids	490-79-9	B	173670	141440	108640	53927	92860	45657	1.00688	0.454145	-1.13877	down
pmb3099	C4H11O4P	Diethyl phosphate	Organic acids	Organic acids	598-02-7	B	3989.6	5584.8	4812.9	2862.9	5888.8	2621.4	0.563781	0.790496	-0.33917	insig
mws0254	C6H9N3O2	L-Histidine	Amino acids and derivatives	Amino acids and derivatives	71-00-1	A	226070	234970	273580	505490	531150	459490	1.16339	2.0366	1.02617	up
pme3382	C6H11NO4	N-Acetylthreonine	Amino acids and derivatives	Amino acids and derivatives	17093-74-2	B	56568	60016	67810	17609	19869	13074	1.16165	0.274152	-1.86695	down
mws1346	C6H11NO4	DL-2-Aminoadipic acid	Alkaloids	Alkaloids	542-32-5	B	79681	106140	58602	5037.2	3719.8	2315.1	1.16681	0.0452989	-4.46438	down
pmf0608	C9H6O3	Oxalic acid	Phenolic acids	Phenolic acids	93-35-6	A	9862	15022	15080	12213	21942	17412	0.570494	1.29034	0.367747	insig
pme2914	C6H10O5	3-Hydroxy-3-methylpentane-1,5-dioic acid	Amino acids and derivatives	Amino acids and derivatives	503-49-1	B	585020	464990	549250	238810	255060	209510	1.15819	0.439816	-1.18503	down
pmf0440	C10H10O2	4-MethoxycinnaMaldehyde	Phenolic acids	Phenolic acids	1963-36-6	B	50545	49180	66345	46650	44030	55223	0.561439	0.878563	-0.186782	insig
pme2758	C5H9NO5	4-Hydroxy-L-glutamic acid	Amino acids and derivatives	Amino acids and derivatives	3913-68-6	B	68914	63103	71201	38357	46035	40464	1.14701	0.614394	-0.702763	insig
Lmlp002133	C9H8O3	Trans-p-Hydroxycinnamic acid	Phenolic acids	Phenolic acids	-	B	9	9	9	9407.9	18473	8876.2	1.18444	1361.37	10.4108	up
pme2617	C5H11NO3S	Methionine sulfoxide	Amino acids and derivatives	Amino acids and derivatives	62697-73-8	B	8783300	8464600	8612500	9533800	10016000	9976900	1.1401	1.14177	0.191276	insig
pme0021	C9H11NO2	L-Phenylalanine	Amino acids and derivatives	Amino acids and derivatives	63-91-2	A	3599400	3483400	4142900	6047600	5283400	5738600	1.13227	1.52058	0.604624	insig
pme0281	C8H6O4	Terephthalic acid	Phenolic acids	Phenolic acids	100-21-0	B	486600	457570	472040	437940	511640	371020	0.449375	0.932489	-0.100842	insig
mws0344	C5H10O6	D-Xylonic acid	Organic acids	Organic acids	526-91-0	A	21686000	23335000	22395000	8985400	7479400	9174200	1.17572	0.38031	-1.39475	down
mws0851	C8H15NaO2	Sodium Valproate	Organic acids	Organic acids	1069-66-5	B	2347400	2005500	2584200	1931600	1682500	1850200	0.96271	0.787692	-0.344296	insig
Lmdp003146	C10H14O2	Rhododendrol	Others	Others	501-96-2	B	322370	294580	304120	81719	71043	102590	1.17055	0.277234	-1.85082	down
pmp001073	C9H13NO2	Synephrine	Alkaloids	Amphetamine alkaloids	94-07-5	B	147160	206940	128630	218510	230650	229620	0.929943	1.40613	0.491728	insig
Hmbp001276	C8H8O4	Gallacetophenone	Others	Others	528-21-2	A	11325000	11541000	11943000	4946600	4626700	4528900	1.18397	0.405131	-1.30354	down
mws0028	C8H8O4	Vanillic acid	Phenolic acids	Phenolic acids	121-34-6	A	371340	324450	327740	305350	265770	279620	0.994487	0.831182	-0.266763	insig
pme1383	C8H11NO3	Pyridoxine	Others	Vitamin	65-23-6	B	117700	135750	129940	96494	113220	96735	1.01896	0.799314	-0.323166	insig
pme0181	C7H11N3O2	1-Methylhistidine	Amino acids and derivatives	Amino acids and derivatives	332-80-9	B	298620	315490	287550	89028	77000	86500	1.18302	0.28007	-1.83614	down
mws0279	C7H11N3O2	3-N-Methyl-L-histidine	Amino acids and derivatives	Amino acids and derivatives	368-16-1	B	23752	18612	22427	18931	17779	16721	0.892152	0.824667	-0.278116	insig
mws0024	C7H6O5	Gallic acid	Tannins	Tannin	149-91-7	B	32665	46397	27118	18490	35017	91073	0.138155	1.36165	0.445356	insig
pme3009	C6H6O6	Trans-Citridic acid	Organic acids	Organic acids	4023-65-8	B	1619700	1593900	1501700	1590600	1452200	1694600	0.0365332	1.00469	0.00674593	insig
mws0154	C7H10O5	Shikimic acid	Organic acids	Organic acids	138-59-0	B	263000	216920	330830	88830	106280	114540	1.13747	0.38193	-1.38862	down
mws1401	C7H14N2O3	L-theanine	Amino acids and derivatives	Amino acids and derivatives	3081-61-6	B	86916	75426	116850	41151	54788	49695	1.07104	0.521627	-0.93891	insig
mws0260	C6H14N4O2	L-(+)-Arginine	Amino acids and derivatives	Amino acids and derivatives	74-79-3	A	315730	184670	276960	635290	661930	742820	1.12439	2.62432	1.39194	up
pme2559	C6H9NO5	N-Acetylaspartate	Amino acids and derivatives	Amino acids and derivatives	997-55-7	B	20216	24187	26865	7402	8567.5	6989.8	1.16827	0.322154	-1.63418	down
pme0008	C6H13N3O3	L-Citrulline	Amino acids and derivatives	Amino acids and derivatives	372-75-8	B	223040	224210	142320	268840	197560	255860	0.615827	1.22506	0.292855	insig
Hmfn00531	C6H8O6	L-Ascorbic acid	Others	Vitamin	50-81-7	A	22635000	21869000	22291000	25607000	25706000	23984000	1.10022	1.12728	0.172852	insig
pme2024	C10H12N2O	Serotonin	Alkaloids	Plumerane	50-67-9	B	9	9	9	27879	35444	31073	1.18673	3496.15	11.7716	up
pmb0774	C10H12N2O	N-Hydroxy tryptamine	Others	Others	-	B	9	9	9	29937	37254	23403	1.18642	3355.33	11.7122	up
mws1074	C9H6O4	Daphnetin	Lignans and Coumarins	Coumarins	486-35-1	B	22154	20558	20303	10658	6538	4638.5	1.08577	0.346497	-1.52909	down
mws1013	C9H6O4	Esculetin	Lignans and Coumarins	Coumarins	305-01-1	B	12480	19484	14668	23338	42242	9	0.40316	1.40652	0.492134	insig
mws0875	C5H10N2O3S	Cys-Gly	Amino acids and derivatives	Amino acids and derivatives	19246-18-5	A	10529	13036	9944.9	17662	10329	16932	0.688244	1.34059	0.422867	insig
pme2253	C6H10O6	L-Gulonic-γ-lactone	Others	Saccharides and Alcohols	1128-23-0	A	22957	22629	18009	21412	19413	17166	0.477371	0.91188	-0.133084	insig
pmf0284	C10H10O3	Riboprine	Phenolic acids	Phenolic acids	7724-76-7	B	90362	139490	130000	26946	42503	126420	0.772706	0.544304	-0.877515	insig
mws0981	C6H5N5O2	Isoxanthopterin	Nucleotides and derivatives	Nucleotides and derivatives	529-69-1	B	6063.8	6054.1	3603.8	3865.9	4482.8	3435.7	0.679198	0.749563	-0.415879	insig
mws2212	C9H8O4	Caffeic acid	Phenolic acids	Phenolic acids	331-39-5	A	544740	717460	404870	616880	958200	506170	0.464198	1.24845	0.320136	insig
mws4170	C6H12O6	D-Glucose	Others	Saccharides and Alcohols	14431-43-7	A	11785000	16667000	15925000	15477000	14158000	13599000	0.0863966	0.974243	-0.0376458	insig
mws0093	C10H12O3	Coniferyl alcohol	Phenolic acids	Phenolic acids	458-35-5	B	83596	94478	101780	46266	44467	129170	0.554703	0.785778	-0.347807	insig
mws0250	C9H11NO3	L-(-)-Tyrosine	Amino acids and derivatives	Amino acids and derivatives	60-18-4	A	5487500	5231700	5862300	24588000	22321000	21969000	1.18452	4.15391	2.05447	up
Lmyn000239	C6H14O6	Cordycepic acid	Others	Saccharides and Alcohols	69-65-8	B	187350	161980	166150	165230	152950	160710	0.687146	0.929018	-0.106222	insig
pme2237	C6H14O6	Dulcitol	Others	Saccharides and Alcohols	608-66-2	B	29230	26263	25087	29515	35399	31559	0.937766	1.19723	0.259703	insig
mws0214	C6H14O6	D-Sorbitol	Others	Saccharides and Alcohols	50-70-4	B	83115	86210	76781	69913	81211	79065	0.606494	0.935325	-0.0964609	insig
pme2596	C8H9NO4	4-Pyridoxic acid	Others	Vitamin	82-82-6	B	73564	74333	79116	43128	56849	45341	1.10695	0.640131	-0.643562	insig
mws0752	C11H22O2	Undecylic Acid	Lipids	Free fatty acids	112-37-8	B	399760	329150	368030	334300	288660	312190	0.882404	0.852508	-0.230215	insig
pme0137	C7H12N2O4	N-α-Acetyl-L-glutamine	Amino acids and derivatives	Amino acids and derivatives	2490-97-3	B	466920	524500	653030	412250	556540	491710	0.485408	0.888139	-0.171143	insig
mws0237	C9H16O4	Anchoic Acid	Organic acids	Organic acids	123-99-9	B	154190	121860	108490	133880	143920	134960	0.429403	1.07339	0.102169	insig
mws5041	C8H16N2O3	Glycylisoleucine	Amino acids and derivatives	Amino acids and derivatives	19461-38-2	B	68260	172810	88908	46589	63615	55337	0.868567	0.501673	-0.995181	insig
pme0122	C8H16N2O3	N6-Acetyl-L-lysine	Amino acids and derivatives	Amino acids and derivatives	692-04-6	B	79660	86341	96529	254800	273870	214270	1.16906	2.82992	1.50076	up
pme3388	C7H16N4O2	H-HomoArg-OH	Amino acids and derivatives	Amino acids and derivatives	156-86-5	A	103950	85590	83310	205160	219890	216240	1.17095	2.35034	1.23287	up
pme2244	C11H11NO2	3-Indolepropionic acid	Alkaloids	Plumerane	830-96-6	A	9	9	9	10535	7807.5	11692	1.18616	1112.39	10.1194	up
mws0193	C7H15N3O3	L-Homocitrulline	Amino acids and derivatives	Amino acids and derivatives	1190-49-4	B	10184	6762.9	8389.7	21845	24255	22212	1.15424	2.69618	1.43092	up
pme0278	C7H14N2O4	2,6-Diaminooimelic acid	Amino acids and derivatives	Amino acids and derivatives	583-93-7	B	70109	58137	54535	62798	44031	41139	0.698586	0.809537	-0.304831	insig
mws0281	C6H8O7	Citric Acid	Organic acids	Organic acids	77-92-9	A	581620	536280	590620	871650	786610	765410	1.14344	1.41858	0.504446	insig
Hmjp002337	C10H8O4	Isoscopoletin (6-Hydroxy-7-Methoxycoumarin)	Lignans and Coumarins	Coumarins	776-86-3	A	341030	328610	268050	1840100	2053400	1899700	1.18242	6.17816	2.62718	up
pme2993	C10H8O4	Scopoletin(7-Hydroxy-5-methoxycoumarin)	Lignans and Coumarins	Coumarins	92-61-5	A	229640	176570	163080	175740	111730	132390	0.802517	0.737515	-0.439255	insig
mws0277	C7H12O6	Kinic acid	Organic acids	Organic acids	77-95-2	A	3597700	3024300	3390800	4874900	4571100	5072200	1.132	1.44996	0.536017	insig
pme2743	C10H11NO3	N-Phenylacetylglycine	Amino acids and derivatives	Amino acids and derivatives	500-98-1	B	9	9	9	135110	139490	133120	1.18694	15100.7	13.8823	up
mws1189	C6H10O7	D-Galacturonic acid(Gal A)	Organic acids	Organic acids	91510-62-2	B	281130	262380	290080	315990	331800	308090	1.04769	1.1467	0.197492	insig
mws1213	C6H10O7	Aldehydo-D-galacturonate	Organic acids	Organic acids	685-73-4	B	484990	509750	315370	364350	454090	413600	0.154486	0.94041	-0.0886389	insig
pme3705	C6H10O7	D-Glucoronic acid	Others	Saccharides and Alcohols	6556-12-3	B	316730	488400	280360	327760	370370	352090	0.0197638	0.967508	-0.0476549	insig
mws1354	C10H10O4	Trans-ferulic acid	Phenolic acids	Phenolic acids	537-98-4	B	173620	646870	317340	64969	94881	89752	1.03287	0.219367	-2.18858	down
mws0014	C10H10O4	Ferulic acid	Phenolic acids	Phenolic acids	1135-24-6	B	226130	499340	238320	69956	78199	44352	1.10442	0.19974	-2.32381	down
pmb0423	C10H10O4	Hydroxy-methoxycinnamate	Phenolic acids	Phenolic acids	-	B	50716	34321	43451	71153	65371	59877	1.03446	1.52856	0.612169	insig
pme0534	C6H12O7	Gluconic acid	Others	Saccharides and Alcohols	526-95-4	A	4543300	5669400	5235800	1240000	1109500	1525900	1.17245	0.250859	-1.99505	down
mws0923	C9H10ClNO2	L-2-chlorophenylalanine	Amino acids and derivatives	Amino acids and derivatives	103616-89-3	B	1071600	1060200	1099100	1308600	1252400	1351400	1.14892	1.21093	0.276118	insig
pme1419	C6H14ClNO2S	L-Methionine methyl ester	Amino acids and derivatives	Amino acids and derivatives	2491-18-1	B	45415	42979	39848	106670	112040	97345	1.17867	2.46452	1.30131	up
mws1070	C11H6O4	Xanthotoxol	Lignans and Coumarins	Coumarins	2009-24-7	A	167560	233640	188360	404180	632960	551520	1.12368	2.69465	1.4301	up
mws5037	C9H18N2O3	Alanylleucine	Amino acids and derivatives	Amino acids and derivatives	1999-42-4	A	52532	36535	43151	66646	66214	84022	1.05163	1.64034	0.713992	insig
mws0018	C10H26N4	Spermine	Alkaloids	Phenolamine	71-44-3	B	17700000	17534000	17421000	17723000	18189000	18437000	0.928578	1.03217	0.045683	insig
mws0282	C11H12N2O2	L-Tryptophan	Amino acids and derivatives	Amino acids and derivatives	73-22-3	A	760470	748800	776700	16289000	12347000	13394000	1.18525	18.3861	4.20054	up
pme1261	C9H19NO4	Pantothenol	Others	Saccharides and Alcohols	16485-10-2	B	2713.5	2841.9	19624	4379.3	6171.2	8264.8	0.109076	0.74725	-0.420338	insig
mws2125	C3H4KO6P	Phosphoenolpyruvic acid	Organic acids	Organic acids	4265-07-0	B	318110	259720	414380	160680	188160	197810	1.05738	0.550942	-0.860028	insig
mws4173	C11H10O4	5,7-Dimethoxycoumarin	Lignans and Coumarins	Coumarins	487-06-9	A	30781	89761	25445	83127	48945	33684	0.273736	1.13542	0.183221	insig
mws1212	C11H12O4	Methyl ferulate	Phenolic acids	Phenolic acids	2309-07-1	B	104240	136950	122830	11696	15106	10966	1.17993	0.103753	-3.26878	down
pmb2620	C11H12O4	3,4-Dimethoxycinnamic acid	Phenolic acids	Phenolic acids	14737-89-4	B	71002	102250	85346	10006	10665	7260.3	1.17497	0.108011	-3.21076	down
pme3443	C11H12O4	Sinapinaldehyde	Phenolic acids	Phenolic acids	4206-58-0	B	26440	29782	33849	51159	65705	96232	1.06935	2.36587	1.24237	up
mws0853	C11H14O4	Sinapyl alcohol	Phenolic acids	Phenolic acids	537-33-7	A	51072	33836	32544	127980	115520	137420	1.15109	3.2432	1.69742	up
pme2566	C8H14N2O5	(5-L-Glutamyl)-L-amino acid	Amino acids and derivatives	Amino acids and derivatives	5875-41-2	B	48744	45127	61656	42506	22808	37086	0.858825	0.658407	-0.602949	insig
mws0677	C12H14N2O2	N-Acetyl-5-hydroxytryptamine	Alkaloids	Alkaloids	1210-83-9	A	22022	19602	26165	135320	119200	109770	1.17852	5.37388	2.42596	up
mws1337	C9H17NO5	D-Pantothenic Acid	Others	Vitamin	79-83-4	A	4705500	4577300	4874900	3814700	3842700	3558300	1.14703	0.792198	-0.336067	insig
pme1228	C11H12N2O3	5-Hydroxy-L-tryptophan	Amino acids and derivatives	Amino acids and derivatives	56-69-9	B	26099	25793	27375	45013	32393	33124	0.988537	1.3944	0.479646	insig
mws2608	C8H15NO6	N-Acetyl-D-galactosamine	Others	Others	1811-31-0	B	397030	394350	403130	368760	397790	391550	0.654626	0.969519	-0.0446591	insig
mws5042	C11H14N2O3	Glycylphenylalanine	Amino acids and derivatives	Amino acids and derivatives	721-66-4	A	82135	201510	104770	20963	39286	34690	1.07209	0.244427	-2.03253	down
mws4085	C11H12O5	Sinapic acid	Phenolic acids	Phenolic acids	530-59-6	B	1478.2	8291.8	5998.8	177230	161690	146680	1.13813	30.795	4.94462	up
pme1194	C9H13N3O4	Deoxycytidine	Nucleotides and derivatives	Nucleotides and derivatives	951-77-9	B	34911	73350	49956	62595	73426	68493	0.665597	1.29262	0.370295	insig
Lmlp002765	C15H16O2	Stilbostemin B	Others	Others	162411-67-8	A	44618	41922	43455	7932.4	8783.2	8497.7	1.1859	0.193956	-2.3662	down
mws0119	C14H28O2	Myristic Acid	Lipids	Free fatty acids	544-63-8	B	15466000	15146000	16166000	12878000	11995000	17045000	0.581275	0.896105	-0.15826	insig
mws2203	C5H11O8P	Ribose-5-phosphate Barium Salt Hydrate	Organic acids	Organic acids	4300-28-1	B	437640	337280	376800	142690	253340	201020	1.04503	0.518399	-0.947866	insig
pmb0490	C13H18N2O2	p-Coumaroylputrescine	Alkaloids	Phenolamine	34136-53-3	A	895680	825760	785580	335760	292290	295690	1.17801	0.368461	-1.44041	down
mws4176	C12H16N2O3	DL-Alanyl-DL-phenylalanine	Amino acids and derivatives	Amino acids and derivatives	1999-45-7	B	44364	115070	54524	20770	32770	32370	0.943663	0.401527	-1.31643	insig
Lmhn003240	C11H10O6	Benzoylmalic acid	Phenolic acids	Phenolic acids	-	B	65173	81062	74700	75290	59140	68185	0.499479	0.91708	-0.124881	insig
mws0221	C6H12N2O4S2	L-(-)-Cystine	Amino acids and derivatives	Amino acids and derivatives	56-89-3	B	13119	11902	9780.4	3097.6	2907.7	5041.8	1.12771	0.317433	-1.65548	down
pme0264	C10H14N2O5	Thymidine	Nucleotides and derivatives	Nucleotides and derivatives	50-89-5	B	78545	79960	80922	583840	566360	512610	1.18613	6.94496	2.79597	up
mws0359	C15H30O2	Pentadecanoic Acid	Lipids	Free fatty acids	1002-84-2	B	302410	337850	346660	224680	195150	361160	0.687691	0.791341	-0.337629	insig
pme3732	C9H13N3O5	Cytidine	Nucleotides and derivatives	Nucleotides and derivatives	65-46-3	A	2670500	4175400	2836400	4992400	5844600	4767000	1.00736	1.6116	0.688494	insig
mws0976	C9H12N2O6	β-Pseudouridine	Nucleotides and derivatives	Nucleotides and derivatives	1445-07-4	B	108970	320270	142060	79960	100800	64003	0.872059	0.428432	-1.22286	insig
mws0248	C9H12N2O6	Uridine	Nucleotides and derivatives	Nucleotides and derivatives	58-96-8	A	1363300	3297900	1595200	1057500	1118000	865180	0.896312	0.486011	-1.04094	insig
pmb2591	C13H14N2O3	Acetyltryptophan	Amino acids and derivatives	Amino acids and derivatives	2280-01-5	B	624380	693890	528790	142990	1244400	143500	0.534173	0.828825	-0.27086	insig
mws0124	C13H14N2O3	N-(3-Indolylacetyl)-L-alanine	Amino acids and derivatives	Amino acids and derivatives	57105-39-2	B	76594	73684	73415	8606.8	9393.9	7424.3	1.18415	0.11366	-3.1372	down
mws0655	C8H10NO6P	Pyridoxal 5'-phosphate	Others	Vitamin	54-47-7	B	52534	34466	57896	52613	56496	43482	0.23354	1.05311	0.0746521	insig
pme2563	C8H14N2O5S	γ-Glu-Cys	Amino acids and derivatives	Amino acids and derivatives	636-58-8	B	6279.7	6430.6	6790	12400	12648	14569	1.1713	2.03161	1.02262	up
mws1715	C10H13N5O3	Cordycepin	Nucleotides and derivatives	Nucleotides and derivatives	73-03-0	B	5767.9	5751.1	5113.4	2678.6	3307.9	3557.6	1.127	0.573826	-0.801315	insig
Lmhn002629	C11H10O7	Benzoyltartaric acid	Phenolic acids	Phenolic acids	-	B	59845	47175	59612	10431	25919	22018	1.05369	0.350281	-1.51342	down
mws0361	C16H30O2	Palmitoleic Acid	Lipids	Free fatty acids	373-49-9	B	8293.5	10741	9846.4	5545.8	5896.6	9803.5	0.778031	0.735638	-0.442931	insig
pmf0264	C15H11O4+	Apigeninidin	Flavonoids	Anthocyanins	-	B	6101.8	9	9	12454	20241	15275	0.919874	7.83849	2.97058	insig
pmn001578	C16H32O2	Hexadecanoic acid	Lipids	Free fatty acids	57-10-3	B	15395000	16711000	16346000	13496000	13366000	15745000	0.890148	0.879365	-0.185466	insig
mws0120	C8H20NO6P	Choline alfoscerate	Lipids	PC	28319-77-9	A	306210	346990	228160	760860	699310	741210	1.14541	2.49771	1.3206	up
mws1090	C6H13O9P	Glucose-1-phosphate	Others	Saccharides and Alcohols	59-56-3	A	5160600	5413700	5459300	9987800	12046000	9990100	1.16621	1.9973	0.998051	insig
mws0866	C6H13O9P	D-Glucose 6-phosphate	Others	Saccharides and Alcohols	56-73-5	A	5380800	5176700	5603400	10081000	11770000	10010000	1.17025	1.97149	0.979284	insig
pmb0896	C14H20N2O3	N-Feruloylputrescine	Alkaloids	Phenolamine	501-13-3	A	36591000	38017000	34585000	25304000	20496000	19823000	1.13019	0.600982	-0.734607	insig
Hmsn000210	C17H30O2	Methyl 7,10-hexadecadienoate	Lipids	Free fatty acids	-	A	3105100	3943800	3135800	1410800	1502500	1422300	1.16674	0.425697	-1.2321	down
pme0230	C10H13N5O4	Adenosine	Nucleotides and derivatives	Nucleotides and derivatives	58-61-7	A	2434500	4063400	2506600	4130000	4491100	3404400	0.763085	1.3355	0.417379	insig
pme1184	C10H13N5O4	Deoxyguanosine	Nucleotides and derivatives	Nucleotides and derivatives	961-07-9	B	35327	42636	29095	133960	193320	160600	1.16308	4.55716	2.18813	up
pme2890	C8H16N2O4S2	L-Homocystine	Amino acids and derivatives	Amino acids and derivatives	626-72-2	B	23958	48003	24267	8269.4	11024	20230	0.943906	0.410727	-1.28375	insig
mws1060	C10H12N4O5	9-(β-D-Arabinofuranosyl)hypoxanthine	Nucleotides and derivatives	Nucleotides and derivatives	7013-16-3	B	40611	46068	59753	81222	175350	146910	1.04582	2.75542	1.46227	up
pmp000086	C13H16O6	1-Feruloyl-sn-glycerol	Phenolic acids	Phenolic acids	-	B	288550	302260	244070	405170	482050	502220	1.11449	1.66424	0.734863	insig
mws0383	C17H32O2	Cis-10-Heptadecenoic Acid	Lipids	Free fatty acids	29743-97-3	B	615780	1328400	735030	542370	633460	733310	0.604058	0.712576	-0.488885	insig
pmf0526	C16H14O4	Isoimperatorin	Lignans and Coumarins	Coumarins	482-45-1	A	264360	361580	57365	4546400	8229400	9228700	1.12659	32.203	5.00913	up
mws0914	C15H12O5	Pinobanksin	Flavonoids	Dihydroflavonol	548-82-3	B	25058	35938	28609	42263	93204	83389	0.999318	2.44245	1.28833	insig
mws1140	C15H12O5	Naringenin chalcone(4,2',4',6'-Tetrahydroxychalcone)	Flavonoids	Chalcones	73692-50-9	B	22996	28413	18215	37323	78967	70910	1.03395	2.68873	1.42692	up
pme0376	C15H12O5	Naringenin	Flavonoids	Dihydroflavone	480-41-1	A	28000	39511	25741	46108	89887	89623	1.01366	2.41944	1.27468	up
pmb0508	C14H20N4O2	p-Coumaroylagmatine	Alkaloids	Phenolamine	7295-86-5	A	72853	173220	50384	1028300	655750	1078100	1.12314	9.3172	3.2199	up
mws5035	C15H22N2O3	Leucylphenylalanine	Amino acids and derivatives	Amino acids and derivatives	56217-82-4	B	238820	203360	193810	165610	159220	145040	1.05993	0.738801	-0.436742	insig
mws0366	C18H30O2	γ-Linolenic Acid	Lipids	Free fatty acids	506-26-3	B	3763100	7327600	4130500	3827600	3381500	3644100	0.680239	0.713032	-0.487962	insig
pmb0889	C18H30O2	Punicic acid	Lipids	Free fatty acids	544-72-9	B	66010	104980	65756	229730	227410	233230	1.14086	2.91608	1.54403	up
mws0629	C13H16N2O5	Asp-phe	Amino acids and derivatives	Amino acids and derivatives	13433-09-5	B	245310	241050	254060	197440	209830	180880	1.10258	0.794346	-0.33216	insig
YC512118	C18H35NO	Octadecenoic amide	Others	Others	-	A	64346	71990	105150	73583	81546	141080	0.402597	1.22661	0.294676	insig
mws2623	C18H34O2	11-Octadecanoic acid(Vaccenic acid)	Lipids	Free fatty acids	506-17-2	A	6187000	11746000	7236300	5107800	5875900	6582500	0.741086	0.697922	-0.518863	insig
mws0396	C18H34O2	Elaidic Acid	Lipids	Free fatty acids	112-79-8	A	14888000	26735000	16855000	11604000	13707000	15423000	0.775947	0.69657	-0.52166	insig
pme1178	C10H13N5O5	Guanosine	Nucleotides and derivatives	Nucleotides and derivatives	118-00-3	A	10661000	15365000	10639000	16123000	19071000	15077000	0.897322	1.37109	0.455323	insig
pmn001729	C17H17NO3	N-z-p-Coumaroyl tyramine	Alkaloids	Phenolamine	-	B	20060	15646	16782	9073	13676	7793.8	0.993042	0.581901	-0.781155	insig
mws0129	C16H12O5	Genkwanin	Flavonoids	Flavonoid	437-64-9	B	9	9	9	16100	33482	25596	1.18499	2784.37	11.4431	up
mws0051	C16H12O5	Acacetin	Flavonoids	Flavonoid	480-44-4	B	9	9	9	13538	28247	26159	1.1845	2516.44	11.2972	up
pmp000968	C16H12O5	Wogonin	Flavonoids	Flavonoid	632-85-9	B	9	9	9	12131	29078	22458	1.18398	2358.04	11.2034	up
mws0668	C10H12N4O6	Xanthosine	Nucleotides and derivatives	Nucleotides and derivatives	146-80-5	A	384150	397760	433750	956450	1484500	1217700	1.15238	3.0096	1.58957	up
mws1489	C18H36O2	Stearic Acid	Lipids	Free fatty acids	57-11-4	A	65559000	65709000	65121000	51167000	53993000	58236000	1.10216	0.832002	-0.265341	insig
pme3279	C15H10O6	2'-Hydroxygenistein	Flavonoids	Isoflavones	1156-78-1	A	14591	13228	14873	92644	72254	44667	1.1447	4.90877	2.29536	up
mws0064	C15H12O6	Eriodictyol	Flavonoids	Dihydroflavone	552-58-9	B	2072.6	2362.8	959.58	4629.6	20407	9116.3	1.02149	6.3305	2.66232	up
mws1094	C15H12O6	Dihydrokaempferol	Flavonoids	Dihydroflavonol	480-20-6	B	9	1968.7	1975.7	29631	42095	28454	0.931928	25.3402	4.66336	insig
pmb3081	C6H11PO11	Glucarate O-Phosphoric acid	Others	Saccharides and Alcohols	-	B	14740000	12336000	13889000	10170000	7482200	8939500	1.07143	0.649132	-0.623416	insig
pmb0494	C15H22N2O4	Sinapoylputrescine	Alkaloids	Phenolamine	70185-57-8	B	24013	17597	21665	21249	15871	18050	0.564185	0.871908	-0.197752	insig
pmb2792	C18H30O3	13-HOTrE(r)	Lipids	Free fatty acids	74784-20-6	B	147420	137690	139370	135970	139650	142750	0.320627	0.985606	-0.0209172	insig
pmb2787	C18H30O3	9-KODE	Lipids	Free fatty acids	54232-59-6	B	4824.7	9558.5	6183.2	5116.2	5318.8	6188.8	0.4672	0.808299	-0.307039	insig
Lmhn002068	C13H12O8	Caffeoylmalic acid	Phenolic acids	Phenolic acids	-	B	9	9	9	25094	30385	30831	1.18669	3196.67	11.6424	up
pmn001688	C18H32O3	9S-Hyroxy-10E,12E-octadecadienoic acid	Lipids	Free fatty acids	-	B	32537	52455	30434	76364	74232	79007	1.06864	1.98918	0.992173	insig
pmb2778	C18H32O3	9,10-EODE	Lipids	Free fatty acids	65167-83-1	B	84720	112350	79816	304130	344800	307920	1.16764	3.45575	1.789	up
Rfmb090	C18H32O3	13-Hydroxy-9,11-octadecadienoic acid	Lipids	Free fatty acids	5204-88-6	B	40849	61730	36540	86453	85069	92225	1.06656	1.89584	0.922835	insig
pme1474	C11H15N5O3S	5'-Deoxy-5'-(methylthio)adenosine	Nucleotides and derivatives	Nucleotides and derivatives	2457-80-9	A	3348500	3289300	3328600	3549300	4394700	3873800	0.949661	1.18576	0.245817	insig
mws0724	C10H13N5O6	8-Hydroxyguanosine	Nucleotides and derivatives	Nucleotides and derivatives	3868-31-3	B	70284	76285	70531	58691	34571	37593	1.00488	0.602741	-0.730391	insig
Zmhn001926	C13H16O8	Salicylic acid O-glycoside	Phenolic acids	Phenolic acids	-	B	1366500	1470600	1541300	1187100	1496100	1236300	0.696875	0.89519	-0.159734	insig
Hmtn001302	C13H16O8	Glucosyloxybenzoic acid	Phenolic acids	Phenolic acids	-	B	1601100	1470600	1649100	1210400	1728300	1406100	0.465994	0.920352	-0.119742	insig
pmp000296	C17H16O5	Phellopterin	Lignans and Coumarins	Coumarins	2543-94-4	B	809.48	4067.9	9	15787	22208	29131	0.898071	13.7374	3.78003	insig
mws2367	C14H20O7	Salidroside	Phenolic acids	Phenolic acids	10338-51-9	B	324590	302980	318100	249500	320210	260380	0.769872	0.87778	-0.188069	insig
pmb3079	C8H16NO9P	N-Acetyl-D-glucosamine 1-phosphate	Others	Others	-	B	89994	76544	60366	47169	63053	58682	0.837514	0.744385	-0.425879	insig
mws0920	C15H10O7	Tricetin	Flavonoids	Flavonoid	520-31-0	B	2857.3	1893.8	4429.7	15227	9029.2	9841.3	1.08879	3.714	1.89297	up
pme2954	C15H10O7	Quercetin	Flavonoids	Flavonols	117-39-5	A	12915	9337.2	9906.8	17789	15028	138240	0.734388	5.3191	2.41118	insig
mws1375	C12H21N3O6	Nicotianamine	Amino acids and derivatives	Amino acids and derivatives	34441-14-0	A	124870	152630	81832	11578	11946	17776	1.16142	0.114935	-3.1211	down
mws0042	C15H14O7	Epigallocatechin	Flavonoids	Flavanols	970-74-1	B	663110	781830	684820	9	8221.6	27749	0.934748	0.0168937	-5.88737	insig
pmb0496	C15H22N4O3	N-Feruloylagmatine	Alkaloids	Phenolamine	-	A	484510	427050	408650	7576000	6558800	7091200	1.18589	16.0777	4.00699	up
GQ512003	C15H22O3N4	Fer-agmatine	Alkaloids	Phenolamine	-	A	134840	163570	227210	2755900	4802500	2840000	1.17187	19.7831	4.3062	up
pme1373	C9H14N3O7P	2'-Deoxycytidine-5'-monophosphate	Nucleotides and derivatives	Nucleotides and derivatives	1032-65-1	B	77261	50144	74518	155000	136240	145510	1.11691	2.16295	1.113	up
pme1086	C10H17N3O6S	Glutathione reduced form	Amino acids and derivatives	Amino acids and derivatives	70-18-8	A	786440	676510	915980	727410	739920	684620	0.541134	0.904587	-0.144668	insig
pmn001610	C20H36O2	Eicosadienoic acid	Lipids	Free fatty acids	5598-38-9	B	59627	120080	54682	16382	18484	34099	1.04045	0.294233	-1.76497	down
Lmhn003074	C14H14O8	Feruloylmalic acid	Phenolic acids	Phenolic acids	-	B	263670	249760	264650	5269.5	31956	24035	1.10331	0.0787329	-3.66689	down
pmn001606	C20H38O2	Eicosenoic acid	Lipids	Free fatty acids	26764-41-0	A	338940	497890	336280	85107	72465	196720	1.05442	0.302011	-1.72733	down
pme3967	C12H17N5O5	2-(Dimethylamino)guanosine	Nucleotides and derivatives	Nucleotides and derivatives	2140-67-2	A	169720	152970	141300	217920	242240	198560	1.08605	1.41969	0.505572	insig
mws0636	C18H20N2O3	Phe-Phe	Amino acids and derivatives	Amino acids and derivatives	2577-40-4	B	11790	9641.2	10158	10686	15000	8088.8	0.12601	1.06919	0.0965158	insig
Rfmb087	C18H32O4	13-Oxo-9-hydroxy-10-octadecenoic acid	Lipids	Free fatty acids	-	B	5513.4	16292	8356	27304	29307	42727	1.04027	3.29355	1.71964	up
mws1433	C18H19NO4	N-Feruloyltyramine	Alkaloids	Phenolamine	66648-43-9	B	979.17	4758.7	693.94	739.54	131910	783.98	0.330208	20.7459	4.37475	insig
pmp001256	C18H19NO4	N-Cis-feruloyltyramine	Alkaloids	Phenolamine	80510-09-4	B	1320.5	12392	2084.8	1146.8	364200	5082.3	0.410155	23.4489	4.55145	insig
Rfmb089	C18H34O4	9,10-Dihydroxy-12-octadecenoic acid	Lipids	Free fatty acids	263399-34-4	B	9081	6602.6	5690.8	3434.2	2757.3	2810.6	1.113	0.421163	-1.24755	down
mws0066	C16H12O7	Isorhamnetin	Flavonoids	Flavonols	480-19-3	B	1158.6	1109.9	1559.4	2912.9	3888.5	2577.1	1.1158	2.45004	1.2928	up
Lmdp003808	C16H12O7	Azaleatin (5-O-Methylquercetin)	Flavonoids	Flavonols	529-51-1	A	63524	39667	51837	315810	248950	237550	1.16615	5.17526	2.37163	up
pmb2871	C13H16O9	2,5-Dihydroxy benzoic acid O-hexside	Phenolic acids	Phenolic acids	-	A	5924600	5324000	5339900	1750800	1489300	1601200	1.18105	0.291847	-1.77672	down
pmn001367	C13H16O9	Protocatechuic acid-4-glucoside	Phenolic acids	Phenolic acids	-	A	4408800	3857100	3860200	1210700	976820	1105000	1.17827	0.271523	-1.88085	down
Hmtn001120	C14H20O8	5-(2-Hydroxyethyl)-2-O-glucosylohenol	Phenolic acids	Phenolic acids	-	A	1186100	1041200	1097000	296000	321940	321830	1.18357	0.282697	-1.82267	down
pme3459	C20H28O3	Caffeyl alcohol	Phenolic acids	Phenolic acids	469-83-0	B	8955.4	7098.7	6957.4	6114.4	7862.6	6915.4	0.473486	0.907911	-0.139377	insig
YC512119	C18H39NO3	Phytosphingosine	Others	Others	554-62-1	A	21688	16471	19884	95103	74120	74413	1.17291	4.19751	2.06953	up
mws0582	C11H19N3O6S	S-(methyl)glutathione	Amino acids and derivatives	Amino acids and derivatives	2922-56-7	A	2894300	1537000	2203400	1163800	1014400	1467600	0.95461	0.549505	-0.863796	insig
pmb0235	C19H14O5	O-Feruloyl coumarin	Lignans and Coumarins	Coumarins	-	A	438820	425930	482830	61578	72816	47346	1.17658	0.134864	-2.89042	down
pme3174	C9H14N3O8P	Cytidine 5'-monophosphate(Cytidylic acid)	Nucleotides and derivatives	Nucleotides and derivatives	63-37-6	B	135770	97424	119660	221180	352390	230190	1.08784	2.27788	1.18769	up
pme3188	C9H13N2O9P	Uridine 5'-monophosphate	Nucleotides and derivatives	Nucleotides and derivatives	58-97-9	A	46096	44698	40523	35894	67115	61161	0.506512	1.25018	0.322137	insig
pmf0359	C15H16O8	Skimmin	Lignans and Coumarins	Coumarins	93-39-0	A	9295500	8354100	8758600	3659600	4253400	4006600	1.17634	0.45136	-1.14765	down
mws0983	C20H39NO2	N-Oleoylethanolamine	Others	Others	111-58-0	B	39209	42557	37618	20970	21194	479120	0.221771	4.36645	2.12646	insig
HmLn002835	C15H18O8	Cis-p-coumaric acid 4-O-glucoside	Others	Others	-	A	117370	191680	92204	65493	319270	79851	0.0798685	1.1579	0.211517	insig
pmn001419	C15H18O8	1-O-[(E)-p-Cumaroyl]-β-D-glucopyranose	Phenolic acids	Phenolic acids	-	A	232810	273170	173880	113210	577420	149180	0.0482217	1.23527	0.304825	insig
Zmhn002301	C15H18O8	p-Coumaric acid-O-glycoside	Phenolic acids	Phenolic acids	-	A	110450	134850	63329	62047	275830	75230	0.117842	1.33852	0.420642	insig
Zmhn001102	C14H16O8	5,7-Dyhydroxy-1(3H)-isobenzofuran-one-O-glucoside	Others	Others	-	A	3822.7	2485.5	7661.1	16105	52464	16332	1.025	6.07768	2.60352	up
Lmtn002233	C15H20O8	Androsin	Others	Others	531-28-2	A	246770	293370	245060	641130	721400	672950	1.1745	2.59231	1.37424	up
pmn001690	C16H24O7	3-Hydroxy-4-isopropylbenzylalcohol 3-glucoside	Phenolic acids	Phenolic acids	-	A	63046	56892	69577	311310	327450	286020	1.18258	4.87972	2.2868	up
mws0884	C10H12N5O6P	Cyclic AMP	Nucleotides and derivatives	Nucleotides and derivatives	60-92-4	B	177140	320420	173540	239670	296190	212330	0.357491	1.11487	0.156877	insig
pmb3894	C17H14O7	Di-O-methylquercetin	Flavonoids	Flavonols	2068-02-2	B	21747	26988	17202	48054	174290	150520	1.04584	5.65485	2.49949	up
Lmtn002565	C14H18O9	1'-O-Vanilloyl-β-D-glucoside	Phenolic acids	Phenolic acids	-	B	270300	273160	272290	59433	59412	59386	1.18695	0.218487	-2.19438	down
HmLn002358	C14H18O9	Vanillic acid-glucoside	Phenolic acids	Phenolic acids	-	A	2548000	2563300	2636800	949670	795060	729040	1.17518	0.319274	-1.64713	down
pmn001517	C15H22O8	3,4,5-Trimethoxyphenyl-β-D-Glucopyranoside	Phenolic acids	Phenolic acids	-	B	2268800	2189600	2306700	1011000	1056900	986230	1.18432	0.451454	-1.14735	down
pmn001694	C18H34O5	9,10,13-Trihyroxy-11-octadecadienoic acid	Lipids	Free fatty acids	-	B	23609	26940	18485	50790	190270	156530	1.04815	5.75934	2.5259	up
pme3184	C10H14N5O6P	2'-Deoxyadenosine-5'-monophosphate	Nucleotides and derivatives	Nucleotides and derivatives	653-63-4	B	209670	188430	201570	146440	182560	161480	0.974437	0.817917	-0.289974	insig
pmn001518	C13H16O10	1-O-Galloyl-β-D-glucose	Phenolic acids	Phenolic acids	58511-73-2	B	171030	199230	199850	171970	175750	430340	0.38747	1.36475	0.448641	insig
Lmzp003497	C19H24O5	Marmin	Lignans and Coumarins	Coumarins	-	B	122600	198850	113100	42190	50788	60117	1.10453	0.352307	-1.5051	down
pmb0498	C16H24N4O4	Sinapoylagmatine	Alkaloids	Phenolamine	-	B	9	9	9	55236	27407	43621	1.18561	4676.44	12.1912	up
pmb0382	C19H14O6	O-Feruloyl 4-hydroxylcoumarin	Lignans and Coumarins	Coumarins	-	A	193150	162570	193730	124290	160230	149490	0.927202	0.789899	-0.34026	insig
pmb3074	C16H18O8	3-O-p-Coumaroyl quinic acid	Phenolic acids	Phenolic acids	1899-30-5	B	107670	93601	56464	195420	180780	193690	1.07291	2.21115	1.1448	up
pmn001421	C16H18O8	3-O-(E)-p-Coumaroyl quinic acid	Phenolic acids	Phenolic acids	87099-71-6	B	164370	168830	121180	258860	292000	324320	1.11013	1.9261	0.94568	insig
pmp000522	C20H21NO4	Tetrahydroberberine	Alkaloids	Isoquinoline alkaloids	-	B	818900	813220	1022300	733300	691460	905930	0.607332	0.878041	-0.18764	insig
mws5039	C15H16O9	Esculin Hydrate	Lignans and Coumarins	Coumarins	66778-17-4	B	61857	100910	113880	65133	50526	47612	0.913482	0.590178	-0.760778	insig
pmn001420	C15H18O9	1-O-[(E)-Caffeoyl]-β-D-glucopyranose	Phenolic acids	Phenolic acids	-	A	17540000	18412000	18118000	7348800	6296000	7674800	1.17709	0.394296	-1.34265	down
Zmhn002242	C15H18O9	Caffeoyl glucose	Phenolic acids	Phenolic acids	14364-08-0	B	79394	101190	68614	86645	72073	49481	0.511457	0.835476	-0.259329	insig
mws1333	C12H22O11	Melibiose	Others	Saccharides and Alcohols	585-99-9	A	5684700	6021200	5788100	8595000	10897000	10445000	1.14088	1.71127	0.775069	insig
mws0264	C12H22O11	D-(+)-TrehaloseAnhydrous	Others	Saccharides and Alcohols	99-20-7	A	7873600	8567400	9200600	10864000	12187000	14010000	1.06971	1.44535	0.531416	insig
mws5038	C12H22O11	Isomaltulose	Others	Saccharides and Alcohols	13718-94-0	A	15641000	18346000	15440000	26484000	32183000	26150000	1.1289	1.71601	0.779054	insig
mws1080	C12H22O11	Galactinol	Others	Saccharides and Alcohols	3687-64-7	A	29807000	32052000	29167000	47627000	46155000	44950000	1.17284	1.52409	0.60795	insig
pme0519	C12H22O11	D-(+)-Sucrose	Others	Saccharides and Alcohols	57-50-1	A	16230000	15322000	16785000	27134000	23798000	23995000	1.15813	1.5501	0.632358	insig
mws0906	C16H22O8	Coniferin	Phenolic acids	Phenolic acids	531-29-3	A	6422700	5850800	4590600	4327900	4069400	3696400	0.979036	0.717127	-0.4797	insig
pmb2211	C19H38N2O3	Cocamidopropyl βine	Alkaloids	Alkaloids	4292-10-8	A	8339.8	10622	22564	9119.5	12047	12408	0.240369	0.808521	-0.306642	insig
mws0609	C10H12N5O7P	Guanosine 3',5'-cyclic monophosphate	Nucleotides and derivatives	Nucleotides and derivatives	7665-99-8	B	52951	63708	59578	60000	79632	230050	0.665839	2.09764	1.06877	insig
pmb0801	C14H19NO9	4-Pyridoxic acid O-hexoside	Others	Vitamin	-	A	75245	76090	81367	68681	56793	63624	1.02847	0.812619	-0.29935	insig
pmb0981	C10H14N5O7P	Adenosine 5'-monophosphate	Nucleotides and derivatives	Nucleotides and derivatives	61-19-8	A	726770	722730	866990	1047500	1778300	1379100	1.02981	1.8152	0.860131	insig
pmb0160	C21H36O4	MAG(18:3)isomer5	Lipids	Glycerol ester	-	A	161560	327770	194310	121780	143730	116300	0.92026	0.558496	-0.840382	insig
pmb2444	C21H36O4	MAG(18:3)isomer1	Lipids	Glycerol ester	-	A	851660	1934600	1059100	383590	383440	587880	1.03612	0.352349	-1.50492	down
mws0748	C16H18O9	1-Caffeoylquinic acid	Phenolic acids	Phenolic acids	1241-87-8	A	26156	23635	26307	17040	20168	16016	1.09016	0.699414	-0.515782	insig
mws2108	C16H18O9	Cryptochlorogenic acid	Phenolic acids	Phenolic acids	905-99-7	B	3548.1	15428	6993.4	3691.7	62690	9409.7	0.347609	2.91848	1.54522	insig
pme1816	C16H18O9	Neochlorogenic acid(5-O-Caffeoylquinic acid)	Phenolic acids	Phenolic acids	906-33-2	A	49269	159610	19381	24158	681900	24298	0.149275	3.19967	1.67792	insig
mws0178	C16H18O9	Chlorogenic acid	Phenolic acids	Phenolic acids	327-97-9	A	955190	2954800	1081800	597050	12314000	1428600	0.244327	2.87265	1.52238	insig
pmb0164	C21H38O4	MAG(18:2)isomer1	Lipids	Glycerol ester	-	B	1744300	1408500	749640	772030	645420	1327100	0.541377	0.703291	-0.507807	insig
pmb0890	C21H38O4	MAG(18:2)	Lipids	Glycerol ester	-	B	782390	1571200	807840	493690	495800	543200	0.981919	0.484809	-1.04451	insig
Lmhn001580	C15H16O10	Sinapoyltartaric acid	Phenolic acids	Phenolic acids	-	A	163570	166460	169030	293740	295610	241640	1.14883	1.66511	0.735618	insig
Zmhn002422	C16H20O9	Feruloyl glucose	Phenolic acids	Phenolic acids	-	A	441960	510160	470960	98043	158260	122890	1.16115	0.266459	-1.90801	down
pmb0296	C21H40O4	MAG(18:1)isomer2	Lipids	Glycerol ester	-	B	194180	355940	233110	73513	97537	94968	1.1115	0.339642	-1.55791	down
mws0097	C20H22O6	Pinoresinol	Lignans and Coumarins	Lignans	487-36-5	A	94184	107050	90717	5940	3398.2	797140	0.434888	2.76238	1.46591	insig
pme0085	C18H16O8	Rosmarinic acid	Phenolic acids	Phenolic acids	537-15-5	B	1495300	1470000	1432000	34082	13793	14907	1.17578	0.0142774	-6.13012	down
pmb3107	C15H20O10	Syringic acid O-glucoside	Phenolic acids	Phenolic acids	-	B	9999.7	8936.4	7779.1	18158	21260	87659	0.932039	4.75673	2.24997	insig
mws5040	C12H21O11Na	Turanose	Others	Saccharides and Alcohols	547-25-1	A	4035800	4928600	4508300	5588100	5808400	6076900	1.06803	1.29695	0.375121	insig
mws0055	C20H20O7	Tangeretin	Flavonoids	Flavonols	481-53-8	B	9853.8	11185	19408	9209.4	7640	11621	0.661597	0.703897	-0.506563	insig
mws0011	C17H24O9	Syringin	Phenolic acids	Phenolic acids	118-34-3	B	139580	119970	133390	62130	41637	38241	1.13464	0.361399	-1.46834	down
mws0232	C17H20N4O6	Riboflavin	Others	Vitamin	83-88-5	A	42720	76715	53262	106480	133390	117420	1.06525	2.06888	1.04885	up
pme3337	C14H17N5O8	N6-Succinyl Adenosine	Nucleotides and derivatives	Nucleotides and derivatives	4542-23-8	A	336520	341180	287920	856200	983240	829110	1.17444	2.76356	1.46653	up
pme1286	C14H20N6O5S	S-(5'-Adenosy)-L-homocysteine	Amino acids and derivatives	Amino acids and derivatives	979-92-0	B	14435	15917	13914	9	9	9	1.18689	0.000609949	-10.679	down
pmb2940	C17H22O10	1-O-β-D-Glucopyranosyl sinapate	Phenolic acids	Phenolic acids	78185-48-5	A	19862	14565	19482	334950	332040	303930	1.18422	18.0104	4.17075	up
Zmhn002513	C17H22O10	Isosinapic acid-hexoside	Phenolic acids	Phenolic acids	-	B	1392200	1110400	1371900	6404500	5596100	5665700	1.18026	4.55963	2.18892	up
Zmhn002227	C17H22O10	Sinapic acid-glycoside	Phenolic acids	Phenolic acids	-	B	9	9	9	403020	434680	332040	1.18688	43323.7	15.4029	up
Lmzn001582	C18H28O9	5'-Glucopyranosyloxyjasmanic acid	Phenolic acids	Phenolic acids	-	B	64788	48626	52448	911670	697270	881380	1.18267	15.0144	3.90828	up
pmb0489	C19H28N2O7	N-hexosyl-p-coumaroyl putrescine	Alkaloids	Phenolamine	-	A	152400	138870	171590	15890	13750	16508	1.18397	0.0997019	-3.32624	down
Lmhn002573	C17H20O11	Sinapoylglucuronic acid	Phenolic acids	Phenolic acids	-	A	180490	205220	208970	81596	52939	84283	1.13513	0.367959	-1.44238	down
Lmgn002225	C20H18O9	Apigenin 8-C-α-L-Arabinopyranoside	Flavonoids	Flavonoid	-	A	1022400	1130600	1279700	1361500	1263300	1147700	0.603048	1.09899	0.136177	insig
mws0043	C21H22O8	Nobiletin	Flavonoids	Flavonoid	478-01-3	B	7560.9	10705	13087	7939.4	8271.2	10651	0.423327	0.85675	-0.223054	insig
pme3007	C9H14N2O12P2	Uridine 5'-diphosphate	Nucleotides and derivatives	Nucleotides and derivatives	27821-45-0	B	116950	72729	108160	205070	195380	169070	1.07475	1.91217	0.935214	insig
Lmjp003402	C21H24O8	2'-Hydroxy-3,4,5,3',4',6'-hexameth-oxychalcone	Flavonoids	Chalcones	-	B	2393.4	3129.2	3048.5	6570.2	2951	4427.8	0.792654	1.62745	0.702609	insig
mws1597	C21H20O9	Puararin	Flavonoids	Isoflavones	3681-99-0	B	16868	14219	13105	104550	111850	100010	1.18344	7.15989	2.83994	up
Lmyp004617	C21H22O9	Pinocembrin 7-O-β-D-glucoside(Pinocembroside)	Flavonoids	Flavonoid	75829-43-5	A	907910	848840	885230	690150	819710	924100	0.544068	0.921264	-0.118314	insig
pmn001663	C22H26O8	Syringaresinol	Lignans and Coumarins	Lignans	21453-69-0	B	476.43	587.76	606.79	9	1409	53735	0.102063	33.0064	5.04467	insig
mws2523	C12H23O14P	Trehalose 6-phosphate	Others	Saccharides and Alcohols	4484-88-2	B	70849	74542	73552	91533	60299	66038	0.0944659	0.995099	-0.00708777	insig
pmp001033	C19H18O11	Isomangiferin	Others	Xanthone	24699-16-9	B	89713	98141	88682	21776	31648	42736	1.11849	0.34773	-1.52396	down
pmb0864	C19H40NO7P	LysoPE 14:0	Lipids	LPE	-	A	59562	112950	75710	165540	220960	155220	1.04393	2.1824	1.12592	up
Lmlp003201	C21H20O10	5,7,4'-Trihydroxy-8-C-β-D-glucopyranosylflavone	Flavonoids	Flavonoid carbonoside	-	A	4380500	4767000	5387400	34985	18885	38165	1.18238	0.006332	-7.30312	down
Lmdp003577	C21H20O10	Genistin(Genistein 7-O-Glucoside)	Flavonoids	Isoflavones	-	A	513720	548930	477020	53167	36211	13420	1.13851	0.0667663	-3.90474	down
mws0072	C21H20O10	Apigenin 5-O-glucoside	Flavonoids	Flavonoid	28757-27-9	A	1034900	986370	1101600	74536	60680	29794	1.1658	0.0528392	-4.24225	down
mws1434	C21H20O10	Apigenin-6-C-glucoside (Isovitexin)	Flavonoids	Flavonoid carbonoside	29702-25-8	A	15082000	14152000	14438000	159400	66807	116400	1.18035	0.007845	-6.99401	down
pmp000413	C21H20O10	Genistein 8-C-glucoside	Flavonoids	Flavonoid carbonoside	66026-80-0	A	7942500	7043900	8552200	70820	31150	42129	1.18117	0.00612182	-7.35182	down
mws0048	C21H20O10	Apigenin-8-C-Glucoside (Vitexin)	Flavonoids	Flavonoid carbonoside	3681-93-4	A	17557000	16307000	19519000	128540	96786	152960	1.18512	0.00708626	-7.14076	down
pme3392	C21H21O10+	Pelargonidin 3-O-glucoside	Flavonoids	Anthocyanins	47684-27-5	A	130360	270390	104760	53136	56552	67161	1.01564	0.349843	-1.51522	down
mws1179	C21H22O10	Naringenin-7-O-glucoside	Flavonoids	Dihydroflavone	529-55-5	A	23410	29695	36859	439970	325580	376700	1.17773	12.6967	3.66639	up
pme1611	C21H22O10	Isohemiphloin	Flavonoids	Flavonoid carbonoside	3682-02-8	B	35226	55004	43050	142160	156550	149590	1.15934	3.3636	1.75	up
Zmhn003534	C21H22O10	Naringenin-O-glucoside	Flavonoids	Flavonoid	-	A	130540	121540	108990	871810	675500	732700	1.18165	6.31459	2.65869	up
mad2116	C22H18O10	Di-p-Coumaroyltartaric acid	Phenolic acids	Phenolic acids	-	B	12560	8978.2	10477	5260.5	8457.5	2650	0.872995	0.511257	-0.967879	insig
Lmlp001118	C23H29NO8	3'-Glucosyl-6,7-dihydroxy-N-methyl-benzyltetrahydroisoquinoline	Alkaloids	Alkaloids	-	A	89945	97325	110010	684190	868570	710720	1.18155	7.61397	2.92865	up
Hmpp003270	C21H20O11	Luteolin-4'-O-β-D-glucoside	Flavonoids	Flavonoid	6920-38-3	A	8447500	9409500	8985700	3327900	3033500	3104300	1.18322	0.352636	-1.50375	down
Hmcp002316	C21H20O11	Isorhamnetin-3-O-arabinoside	Flavonoids	Flavonols	-	B	10699	10440	12446	59577	45569	50035	1.17798	4.62054	2.20806	up
mws0089	C21H20O11	Kaempferol-7-O-glucosdie	Flavonoids	Flavonols	16290-07-6	A	42079	27926	25466	207680	163530	220450	1.16579	6.19727	2.63163	up
mws0913	C21H20O11	Kaempferol-3-O-galactoside (Trifolin)	Flavonoids	Flavonols	23627-87-4	A	55204	53539	67782	160640	128240	147050	1.15963	2.46951	1.30422	up
Lmlp003531	C21H20O11	Luteolin-3'-O-β-D-glucoside	Flavonoids	Flavonoid	5154-41-6	A	9293800	9604300	9245200	3285300	3365200	3080500	1.185	0.345766	-1.53213	down
pme2459	C21H20O11	Luteolin-7-O-glucoside(Cynaroside)	Flavonoids	Flavonoid	5373-11-5	A	8603900	8389700	8936000	3361800	3411600	3266000	1.1855	0.387179	-1.36893	down
mws2209	C21H20O11	Kaempferol-3-O-glucoside (Astragalin)	Flavonoids	Flavonols	480-10-4	A	7281800	8009500	7612900	2576200	2683400	2402400	1.18339	0.334524	-1.57982	down
mws1608	C21H20O11	Luteolin-6-C-glucoside (Isoorientin)	Flavonoids	Flavonoid carbonoside	4261-42-1	A	247830	222150	259860	15574	10232	18953	1.17683	0.0613271	-4.02733	down
pmb0550	C21H21O11+	Cyanidin 3-O-glucoside (Kuromanin)	Flavonoids	Anthocyanins	47705-70-4	A	82508	4378100	85004	9	9	9	1.15171	5.93979e-06	-17.3612	down
Lmtn002796	C21H22O11	Aromadendrin 7-glucoside	Others	Others	-	A	492750	549030	599920	4547800	3585400	3752500	1.18185	7.23987	2.85596	up
pmb3023	C21H22O11	Eriodictyol C-hexoside	Flavonoids	Dihydroflavone	-	A	154990	156290	149590	2830100	2011300	2721600	1.18337	16.4103	4.03653	up
mws0057	C21H22O11	Eriodictyol 7-O-glucoside	Flavonoids	Dihydroflavone	38965-51-4	A	164470	206410	201120	16692	39684	34230	1.14135	0.158402	-2.65834	down
Li512113	C20H20O12	Maleoyl-caffeoylquinic acid	Phenolic acids	Phenolic acids	-	B	51872	61712	59531	44837	36115	47715	0.992179	0.743246	-0.428089	insig
pmb0876	C21H44NO7P	LysoPE 16:0	Lipids	LPE	53862-35-4	A	12918000	23127000	15664000	33300000	40404000	32208000	1.06012	2.04823	1.03438	up
pmp000528	C26H30O7	Obacunone	Others	Others	751-03-1	A	259780	283140	242810	282080	497880	472740	0.899491	1.59431	0.672935	insig
pmp001093	C26H30O7	Dihydroobacunone	Others	Others	-	A	103240	110340	88194	99045	192400	161880	0.786996	1.5022	0.587077	insig
GQ512004	C25H33N3O5	N1-Dihydrocaffeoyl-N10-coumaroyl spermidine	Alkaloids	Phenolamine	-	B	5285	14776	9	3025.4	577030	6355.5	0.586964	29.2183	4.8688	insig
Lmhn004756	C23H20O10	Cinnamoylferuloyltartaric acid	Phenolic acids	Phenolic acids	-	B	7846	12773	10655	49650	68969	54295	1.16264	5.529	2.46702	up
mad2085	C22H18O11	Caffeoyl-p-coumaroyltartaric acid	Phenolic acids	Phenolic acids	-	B	258520	217040	198260	29948	22068	24800	1.17931	0.114001	-3.13288	down
Lmnp002845	C22H22O11	5,7,4'-Trihydroxy-6-methoxyflavone-8-C-β-D-glucoside	Flavonoids	Flavonoid carbonoside	-	A	220970	195160	206020	9	9	43879	0.937306	0.0705569	-3.82507	insig
Zmhn003191	C22H22O11	Isoscoparin	Flavonoids	Flavonoid	20013-23-4	B	714340	632950	630310	68349	51066	102020	1.16792	0.111972	-3.1588	down
pmp000579	C22H22O11	Diosmetin-7-O-galactoside	Flavonoids	Flavonoid	-	A	53667	84413	80908	26667	24553	21050	1.13972	0.330018	-1.59938	down
pmp000120	C22H22O11	Diosmetin-6-C-glucoside	Flavonoids	Flavonoid	-	A	172410	119680	127040	12895	9692.8	18329	1.16738	0.0976232	-3.35663	down
pmf0203	C22H23O11+	Peonidin 3-O-glucoside	Flavonoids	Anthocyanins	68795-37-9	A	12734	24808	16411	21014	10559	15524	0.283909	0.872926	-0.196068	insig
Lmdp003286	C21H20O12	Isohyperoside	Flavonoids	Flavonols	35589-21-0	A	152480	321050	118840	347050	280310	288000	0.771195	1.54525	0.627841	insig
mws1329	C21H20O12	Quercetin-7-O-Glucoside	Flavonoids	Flavonols	491-50-9	A	86024	145900	59253	197380	174360	164290	0.931658	1.84091	0.880417	insig
mws0856	C21H20O12	Spiraeoside	Flavonoids	Flavonols	20229-56-5	B	79858	158110	75442	197350	181480	177690	0.944657	1.77569	0.828382	insig
mws0091	C21H20O12	Quercetin-3-O-β-D-glucoside(Isoquercitrin)	Flavonoids	Flavonols	482-35-9	A	99565	172280	76227	205570	198900	170970	0.889735	1.65322	0.72528	insig
pmp001309	C21H20O12	6-Hydroxykaempferol-7-O-glucoside	Flavonoids	Flavonols	-	A	172680	265100	145200	312170	247420	308420	0.875348	1.48892	0.574265	insig
mws0061	C21H20O12	Quercetin-3-O-β-D-Galactoside (Hyperin)	Flavonoids	Flavonols	482-36-0	A	127390	303590	121490	326670	258290	299500	0.800673	1.60092	0.678901	insig
Lmzp002365	C22H24O11	Hesperetin-7-O-glucoside	Flavonoids	Flavonoid	31712-49-9	A	268040	262130	278510	235990	149450	203040	0.92166	0.727704	-0.458576	insig
pme1598	C22H24O11	Hesperetin 5-O-glucoside	Flavonoids	Dihydroflavonol	69651-80-5	B	103530	135420	73073	155020	187720	149710	0.929058	1.57825	0.658325	insig
pmd0130	C22H46NO7P	LysoPC 14:0(2n isomer)	Lipids	LPC	-	A	133370	134810	127050	94749	93839	91141	1.17714	0.707763	-0.498663	insig
pme3544	C26H30O8	Limonin	Others	Others	1180-71-8	A	17184000	17654000	18198000	6122900	4594900	5672700	1.17409	0.309045	-1.69411	down
pmp000529	C30H46O4	Melianone	Terpenoids	Triterpene	6553-27-1	A	19418000	20489000	20099000	7364400	5714800	6750100	1.17592	0.330455	-1.59747	down
pmn001726	C25H33N3O6	N1-Caffeoyl-N3-dihydrocaffeoyl spermidine	Alkaloids	Phenolamine	-	A	65922	642480	20516	27400	28686000	130010	0.380573	39.5702	5.30634	insig
pmn001725	C25H33N3O6	N,N'-bis-(Caffeoyl)spermidine isomer	Alkaloids	Phenolamine	-	A	16436	429320	9425.6	13483	14032000	51029	0.38028	30.969	4.95275	insig
mad2400	C23H20O11	p-Coumaroylferuloyltartaric acid	Phenolic acids	Phenolic acids	-	B	9	25821	9	9	1234700	3324.1	0.41449	47.9134	5.58236	insig
Lmzp003694	C26H32O8	Obacunoic acid	Others	Others	751-29-1	A	4749400	4908200	4286400	1105600	1357000	1399400	1.17746	0.276965	-1.85222	down
pmn001706	C30H48O4	2-Hydroxyoleanolic acid	Terpenoids	Triterpene	26707-60-8	B	4931.6	9	9	58504	42951	60181	1.00311	32.6564	5.02929	up
pmb1912	C20H23N7O7	10-Formyl-THF	Alkaloids	Alkaloids	2800-34-2	A	8611400	8472900	8638600	5266200	5804700	5197700	1.17288	0.632456	-0.660963	insig
mws1714	C22H18O12	Chicory acid	Phenolic acids	Phenolic acids	70831-56-0	B	570040	670580	584920	1573800	1966700	1662200	1.17142	2.84995	1.51094	up
pmp000581	C23H22O11	Apigenin-7-O-(6'-O-acetyl)-β-D-glucoside	Flavonoids	Flavonoid	-	A	10469	8134.3	10129	9	9	2528.6	0.957602	0.088632	-3.49603	insig
Lmtn001569	C20H29NO12	2-β-D-Glucosyl-glucopyranosyloxy-2-phenylacetic acid amide	Alkaloids	Alkaloids	-	B	13950	14169	16961	32174	35307	30970	1.16622	2.18392	1.12692	up
pmb0545	C23H25O11+	Rosinidin O-hexoside	Flavonoids	Anthocyanins	-	B	89860	88758	67050	339530	371190	410640	1.17455	4.56453	2.19047	up
pmb0881	C23H44NO7P	LysoPE 18:2	Lipids	LPE	-	A	51793	84006	59681	121100	159650	110710	1.05426	2.00256	1.00184	up
pmf0374	C22H22O12	2,6-Dimethyl-7-octene-2,3,6-triol	Flavonoids	Flavonoid	5041-82-7	B	16224	18756	23298	85596	71532	66712	1.166	3.8409	1.94144	up
Hmcp002207	C22H22O12	Isorhamnetin-7-O-glucoside	Flavonoids	Flavonols	-	A	271620	226910	301030	1267600	889100	1187800	1.16597	4.18293	2.06451	up
pme3391	C22H23O12+	Petunidin 3-O-glucoside	Flavonoids	Anthocyanins	6988-81-4	A	9	9	9	64494	108220	121300	1.18564	10889.4	13.4106	up
mws0289	C23H46NO7P	LysoPE 18:1	Lipids	LPE	89576-29-4	A	4305100	7677100	5158600	14666000	19734000	13972000	1.10729	2.82204	1.49674	up
pmb2260	C23H46NO7P	LysoPC 15:1	Lipids	LPC	-	A	455540	651810	530390	782270	901560	683880	0.970482	1.44572	0.531786	insig
pmb0880	C23H48NO7P	LysoPE 18:0(2n isomer)	Lipids	LPE	-	A	53116	82168	61687	49146	74447	57302	0.277795	0.918384	-0.122831	insig
pmb2319	C23H48NO7P	LysoPC 15:0	Lipids	LPC	-	A	539910	537910	552960	597840	570350	537340	0.675862	1.04584	0.064658	insig
pmb3072	C22H26O12	3-O-p-coumaroyl shikimic acid O-hexoside	Phenolic acids	Phenolic acids	-	B	44448	64743	57226	32800	18266	36203	0.969179	0.5244	-0.931262	insig
pmp001090	C26H28O9	Evodol	Others	Others	22318-10-1	B	5575.2	5782.3	4937.3	4995.5	3218.5	3850.1	0.894946	0.740365	-0.433691	insig
Hmyn007168	C22H45O9P	LysoPG(16:0)	Lipids	Glycerol ester	-	B	112400	150170	109810	171050	183590	149440	0.945653	1.35367	0.436877	insig
pmb2723	C21H26O13	4-hydroxycoumarin di-glucoside	Lignans and Coumarins	Coumarins	-	B	259660	279420	220790	394430	503270	401300	1.10508	1.7095	0.773577	insig
pmp001089	C26H30O9	Rutaevin	Others	Others	33237-37-5	B	13752	10314	12196	12695	13073	10574	0.0339918	1.00221	0.00317932	insig
pmn001527	C22H32O12	Di-O-galloyl Methyl gallate	Phenolic acids	Phenolic acids	-	B	202710	217790	191690	105790	173550	162360	0.878343	0.721508	-0.470913	insig
Zmhn003565	C23H22O12	Kaempferol-3-O-(6''-acetyl)-glucoside	Flavonoids	Flavonols	-	B	37874	52538	37886	143730	97844	96356	1.11972	2.63395	1.39723	up
Lmzn003560	C26H34O9	Sudachinoid A	Others	Others	-	B	546470	588020	508260	99391	86545	126130	1.17594	0.189966	-2.39619	down
pmb0863	C24H46NO7P	LysoPC 16:2(2n isomer)	Lipids	LPC	-	A	274180	253670	286540	1356400	1494700	1232800	1.18329	5.01467	2.32616	up
pmb0736	C23H24O12	Tricin 7-O-Glucoside	Flavonoids	Flavonoid	32769-01-0	B	163840	191850	190830	9	9	9	1.18694	4.94035e-05	-14.305	down
pmp001270	C24H48NO7P	LysoPC 16:1	Lipids	LPC	-	A	1237200	1757600	1402100	7118400	8801700	6601600	1.17095	5.12218	2.35676	up
pmb0855	C24H50NO7P	LysoPC 16:0	Lipids	LPC	17364-16-8	A	3095000	4876600	3510000	11160000	14051000	11024000	1.14499	3.15592	1.65806	up
pmb3061	C22H28O13	5-O-p-Coumaroyl quinic acid O-hexoside	Phenolic acids	Phenolic acids	-	B	6209.1	4527.8	5160.6	4500.5	3207.6	3683.1	0.921473	0.71654	-0.48088	insig
pmn001642	C23H20O13	Kaempferol-3-O-β-(2''-O-acetyl-β-D-glucuronide)	Flavonoids	Flavonols	-	B	306840	238770	340450	155930	117300	152810	1.108	0.480825	-1.05642	down
pmb3000	C24H24O12	Chrysoeriol-O-acetylhexoside	Flavonoids	Flavonoid	-	B	28448	39248	35838	9278	3480.2	134660	0.384535	1.42386	0.50981	insig
mws1589	C18H32O16	Panose	Others	Saccharides and Alcohols	33401-87-5	A	277500	233060	119090	85995	91315	72685	1.00866	0.397038	-1.33265	down
pme0500	C18H32O16	D-(+)-Melezitose	Others	Saccharides and Alcohols	597-12-6	A	312880	442900	330970	67129	92788	101610	1.15788	0.240651	-2.05499	down
pmb3045	C23H22O13	Tricin 7-O-Glucuronide	Flavonoids	Flavonoid	-	B	37536	40126	37315	7225.5	16258	22316	0.994695	0.398336	-1.32794	insig
pmb3026	C23H22O13	Quercetin-O-acetylhexoside	Flavonoids	Flavonols	-	B	102140	89470	92338	22822	51791	41736	1.05247	0.409755	-1.28717	down
Hmcp002187	C23H24O13	Limocitrin 3-galactoside	Flavonoids	Flavonoid	-	B	28300	18565	18939	38076	66537	256260	0.907331	5.48406	2.45524	insig
pmb2406	C25H52NO7P	LysoPC 17:0	Lipids	LPC	50930-23-9	A	83612	95444	136930	297540	369520	282670	1.13544	3.00561	1.58766	up
Hmqp006235	C21H46N3O9P	LysoPC 18:4	Lipids	LPC	-	A	24383	28527	28036	22877	26775	18991	0.726733	0.84801	-0.237847	insig
Li512115	C25H24O12	3,4-Dicaffeoylquinic acid	Phenolic acids	Phenolic acids	14534-61-3	B	41820	56324	24694	9	149580	1289300	0.193269	11.7137	3.55013	insig
pmn001384	C25H24O12	Isochlorogenic acid C	Phenolic acids	Phenolic acids	57378-72-0	B	33461	72352	22410	7821	145850	759600	0.37002	7.12252	2.83239	insig
mws1584	C25H24O12	Cynarin	Phenolic acids	Phenolic acids	30964-13-7	B	100580	91328	101700	91710	42527	64192	0.827251	0.67583	-0.565268	insig
pmb0854	C26H48NO7P	LysoPC 18:3	Lipids	LPC	-	A	631860	543380	595640	536240	629230	494700	0.442809	0.937483	-0.0931355	insig
pmp000194	C24H22O13	Malonyglygenistin	Flavonoids	Isoflavones	-	A	3663100	2626200	3408900	211780	241300	390790	1.17041	0.0870131	-3.52262	down
pmp000585	C24H22O13	Apigenin-7-O-(6-O-Malonyl Glucoside)	Flavonoids	Flavonoid	-	A	133370	211490	177790	15193	19821	11669	1.17065	0.0893198	-3.48488	down
pmp000530	C26H30O11	Phellodendroside	Flavonoids	Dihydroflavonol	40451-69-2	B	154450	189660	178170	9	9	9	1.18692	5.16964e-05	-14.2396	down
pmp000531	C26H30O11	Phellamurin	Flavonoids	Dihydroflavonol	52589-11-4	B	156370	141010	130290	24041	9	13454	0.796866	0.0876938	-3.51138	insig
pmp001273	C26H50NO7P	LysoPC 18:2	Lipids	LPC	-	A	23329	39042	26848	54897	80846	54671	1.04911	2.13423	1.09372	up
pmn001644	C23H20O14	Quercetin-3-O-(2''-acetyl)-β-D-glucuronide	Flavonoids	Flavonols	-	B	14676	12296	13032	32535	44782	33344	1.15779	2.76625	1.46793	up
pmb3013	C24H24O13	Isorhamnetin-O-acetyl-hexoside	Flavonoids	Flavonols	-	B	20780	8956.8	13468	42982	34765	41006	1.07575	2.74861	1.4587	up
Li512111	C24H24O13	Isorhamnetin-acetyl hexoside	Flavonoids	Flavonols	-	B	33768	27894	27198	137460	111910	101480	1.17261	3.94835	1.98125	up
pmp001281	C26H52NO7P	LysoPC 18:1	Lipids	LPC	-	A	2479900	2685500	2143100	5849400	8190700	5338400	1.1363	2.6515	1.40681	up
pmb3041	C23H22O14	Tricin O-saccharic acid	Flavonoids	Flavonoid	-	B	988340	719970	985350	28006	64183	623250	0.899587	0.265601	-1.91267	insig
mws0126	C26H54NO7P	LysoPC 18:0	Lipids	LPC	19420-57-6	A	534950	977150	572200	1777700	2484600	1838000	1.10199	2.92679	1.54932	up
pmp001259	C28H47NO8	5,8,11,14-Pentadecanoamide	Others	Others	-	A	27910	33184	30857	603850	978490	779650	1.18154	25.6875	4.68299	up
Lmhn003801	C25H24O13	Feruloylsinapoyltartaric acid	Phenolic acids	Phenolic acids	-	B	30570	22051	23260	69827	73288	52002	1.13532	2.57136	1.36253	up
Lmzn003953	C28H36O10	Nomilinic acid	Others	Others	125107-15-5	A	446460	410770	355660	547100	413870	464360	0.722347	1.17515	0.232847	insig
pmp001282	C28H50NO7P	Propyl2-(trimethylammonio)ethyl phosphate	Others	Others	-	A	1230200	1997200	1820600	4901900	5668400	4606400	1.1395	3.00648	1.58807	up
pmb0608	C25H24O14	Chrysoeriol-O-malonylhexoside	Flavonoids	Flavonoid	-	B	26377	40908	30487	61789	74363	56969	1.08627	1.97522	0.982012	insig
pmn001459	C23H32O15	Sibiricose A6	Phenolic acids	Phenolic acids	241125-75-7	A	16239	16027	25646	856600	685230	721210	1.18198	39.0772	5.28826	up
pmb2961	C25H25O14+	Peonidin 3-O-(6''-malonylglucoside)	Flavonoids	Anthocyanins	-	B	7182.1	2080.2	4278.5	16893	28977	13540	1.04322	4.38748	2.13339	up
pmp000589	C24H22O15	Quercetin-7-O-(6'-O-malonyl)-β-D-glucoside	Flavonoids	Flavonols	-	B	20381	40542	9	62651	59394	57324	0.637475	2.94376	1.55766	insig
pmb2979	C25H26O14	Hesperetin O-malonylhexoside	Flavonoids	Dihydroflavonol	-	B	33927	44040	55144	19103	12486	29194	0.981911	0.456634	-1.13089	insig
pmb0547	C24H23O15+	Delphinidin 3-O-(6''-malonylglucoside)	Flavonoids	Anthocyanins	-	B	3002	1835.3	2156.1	3980.4	4008.5	1969.5	0.606997	1.42397	0.50992	insig
Li512112	C25H24O15	Isorhamnetin-hexose-malonate	Flavonoids	Flavonols	-	B	18171	11975	20303	49953	40594	47277	1.12601	2.73195	1.44993	up
pmb0652	C26H28O14	C-Hexosyl-apigenin O-pentoside	Flavonoids	Flavonoid carbonoside	-	A	14481000	13611000	12507000	1695100	1044200	1927200	1.16941	0.114941	-3.12103	down
pmp000236	C26H28O14	Apigenin-6-C-glucose-8-xylcose	Flavonoids	Flavonoid carbonoside	-	B	1824300	2024200	2087900	276440	188630	297520	1.17554	0.12846	-2.96061	down
pmp000411	C26H28O14	Genistein 8-C-apiosyl(1→6)glucoside	Flavonoids	Flavonoid carbonoside	-	A	18338000	19342000	18808000	2358900	1526200	2496800	1.17541	0.112978	-3.14589	down
Lmnp102580	C26H28O14	5,7,4'-Trihydroxyflavone-6-C-[β-D-Xylosyl-(1-2)]-β-D-glucoside	Flavonoids	Flavonoid carbonoside	-	A	19410000	19549000	17920000	2412100	1500700	2308800	1.17576	0.109383	-3.19254	down
Lmnp003080	C26H28O14	5,7,4'-Trihydroxy-6-methoxyflavone-8-C-Xylosyl-Xyloside	Flavonoids	Flavonoid carbonoside	-	A	120310	138460	99043	15470	8533.2	10193	1.16958	0.09557	-3.3873	down
pmb2922	C15H24N2O17P2	Uridine 5'-diphospho-D-glucose	Nucleotides and derivatives	Nucleotides and derivatives	133-89-1	A	4927500	4124500	5227200	4574400	4572000	4380400	0.378725	0.947308	-0.0780946	insig
pmp000237	C26H26O15	Apigenin-6-C-2-glucuronylxyloside	Flavonoids	Flavonoid carbonoside	-	B	142620	225190	126990	15485	12548	19286	1.1681	0.0956326	-3.38635	down
pmb0720	C26H26O15	Tricin 7-O-(6''-O-Malonyl)-Beta-D-Glucoside	Flavonoids	Flavonoid	-	B	58378	49140	55713	9	9	9	1.1868	0.00016541	-12.5617	down
mws0047	C27H30O14	Rhoifolin	Flavonoids	Flavonoid	17306-46-6	A	2887800	2870800	3002500	380900	285850	332330	1.18323	0.114036	-3.13244	down
pme0368	C27H30O14	Apigenin 7-rutinoside(Isorhoifolin)	Flavonoids	Flavonoid	552-57-8	A	2487300	2370200	2814300	261080	270680	261250	1.1857	0.103367	-3.27415	down
pme3227	C27H30O14	Vitexin 2''-O-β-L-rhamnoside	Flavonoids	Flavonoid carbonoside	64820-99-1	A	134560	142540	135300	18192	1989.6	23876	1.02296	0.106832	-3.22658	down
pmp000238	C26H28O15	Luteolin-7-O-β-D-glucosyl-6-C-α-L-arabinose	Flavonoids	Flavonoid	-	B	224520	222280	252750	1273900	1148400	1071600	1.18338	4.9945	2.32034	up
mws0046	C27H32O14	Naringin	Flavonoids	Dihydroflavone	10236-47-2	A	328800	280510	274580	593270	514430	587220	1.15918	1.91757	0.939278	insig
mws1066	C27H32O14	Narirutin	Flavonoids	Dihydroflavone	14259-46-2	A	3184200	2735200	2558300	5598000	4924300	5776100	1.15298	1.9225	0.942986	insig
Rfmb26203	C28H36O13	Syringaresinol-Hex	Lignans and Coumarins	Lignans	-	B	782220	745560	660720	1500000	1329100	1440700	1.16812	1.95102	0.964226	insig
pmp001288	C28H32O14	Linarin	Flavonoids	Flavonoid	480-36-4	B	9	9	9	29012	25031	21376	1.18679	2793.3	11.4478	up
pmb2936	C28H32O14	Disinapoyl hexoside	Phenolic acids	Phenolic acids	-	B	1061.3	1225.4	324.5	359260	296160	322830	1.1758	374.636	8.54935	up
pmp000239	C26H26O16	Luteolin-6-C-5-glucuronylxyloside	Flavonoids	Flavonoid	-	B	46874	42822	62834	10836	9	9	0.943496	0.0711598	-3.81279	insig
Lmmp003217	C30H26O13	Kaempferol-3-O-β-D-(6''-O-(E)-p-coumaroyl)glucopyranoside	Flavonoids	Flavonols	-	A	256280	226020	231040	863100	728990	779610	1.18121	3.32478	1.73326	up
pme1665	C27H30O15	Isovitexin 7-O-glucoside(Saponarin)	Flavonoids	Flavonoid carbonoside	20310-89-8	A	583340	608390	571650	49330	52728	61012	1.18553	0.0924758	-3.43478	down
pmp001106	C27H30O15	Vitexin-2-O-D-glucopyranoside	Flavonoids	Flavonoid carbonoside	-	A	8823700	9016100	9344400	772490	699710	679780	1.18615	0.0791629	-3.65903	down
mws1073	C27H30O15	Apigenin 6,8-C-diglucoside	Flavonoids	Flavonoid	23666-13-9	A	33339000	36524000	36286000	3812400	3209300	3837900	1.18517	0.102305	-3.28905	down
pmn001713	C27H30O15	Luteolin-7-O-rutinoside	Flavonoids	Flavonoid	3563-98-2	A	12422000	12004000	12866000	1158000	959630	1068500	1.18551	0.0854374	-3.54899	down
pme1605	C27H30O15	Kaempferol-3-O-robinobioside(Biorobin)	Flavonoids	Flavonols	17297-56-2	A	699120	525420	513510	234900	185740	267230	1.13194	0.395771	-1.33726	down
Lmbp003230	C27H30O15	Kaempferol-3-O-neohesperidoside	Flavonoids	Flavonols	32602-81-6	A	367460	386800	429300	5530700	4132900	5394800	1.18285	12.723	3.66936	up
pmb0653	C27H30O15	Apigenin-Di-C,C-hexoside	Flavonoids	Flavonoid	-	A	2543800	2680700	2628700	138030	77238	164430	1.17436	0.0483495	-4.37036	down
GQ512005	C27H30O15	Kaempferol-3-O-glucoside-7-O-rhamnoside	Flavonoids	Flavonols	-	B	15552	8961	26989	285810	202910	242830	1.15369	14.2043	3.82826	up
pme0369	C27H30O15	Kaempferol-3-O-rutinoside(Nicotiflorin)	Flavonoids	Flavonols	17650-84-9	A	1133500	873450	1206900	204760	292030	301510	1.15814	0.248394	-2.0093	down
Lmzn003004	C28H34O14	Neoponcirin	Flavonoids	Dihydroflavone	14259-47-3	B	29903	30788	27415	12008	15250	16528	1.14187	0.49697	-1.00877	down
pme1773	C27H31O15+	Cyanidin 3-O-rutinoside (Keracyanin)	Flavonoids	Anthocyanins	28338-59-2	A	212770	6759200	80638	41618	39541	27883	0.826504	0.0154612	-6.0152	insig
mws1519	C27H32O15	Eriocitrin	Flavonoids	Dihydroflavone	13463-28-0	B	263260	237820	264240	642830	521010	545180	1.16889	2.23308	1.15903	up
pmb3002	C28H32O15	Chrysoeriol-7-O-rutinoside	Flavonoids	Flavonoid	-	B	15464	16368	19361	23055	29558	18853	0.877853	1.39601	0.48131	insig
pmp001080	C28H32O15	Neodiosmin (Diosmetin-7-O-Neohesperidoside)	Flavonoids	Flavonoid	38665-01-9	A	163240	179980	139150	55126	42419	64322	1.14949	0.335566	-1.57533	down
pmp000594	C28H32O15	Diosmetin-7-O-rutin	Flavonoids	Flavonoid	-	A	152000	154660	146140	37433	45909	74110	1.11547	0.34773	-1.52396	down
mws1661	C28H32O15	Diosmin	Flavonoids	Flavonoid	520-27-4	A	8522100	7713900	7153600	2155500	2075200	2022600	1.18242	0.267354	-1.90318	down
Lmmp000897	C30H26O14	Gallocatechin-Gallocatechin	Flavonoids	Flavanols	-	A	537720	528660	554130	973520	904930	1041800	1.17396	1.80206	0.849644	insig
Hmpp002612	C27H30O16	Luteolin-7-O-β-D-gentiobioside	Flavonoids	Flavonoid	-	A	86526	65350	80787	58154	108170	62179	0.140869	0.98212	-0.0260287	insig
Hmmp002336	C30H26O14	Quercetin-O-feruloyl-Pentoside	Flavonoids	Flavonols	-	A	1167100	1963200	1024300	1720100	1563200	1503500	0.483464	1.15217	0.204352	insig
Lmbp002336	C27H30O16	Quercetin-3-O-(2-O-α-L-rhamnopyranosyl)-β-D-galactopyranoside	Flavonoids	Flavonols	-	A	1433000	892090	1095900	1268600	990850	817580	0.307727	0.899456	-0.152875	insig
pmn001583	C27H30O16	Quercetin-3-O-robinobioside	Flavonoids	Flavonols	52525-35-6	A	46553	37059	35277	277510	174050	233040	1.16805	5.75831	2.52565	up
mws0059	C27H30O16	Quercetin-3-O-rutinoside (Rutin)	Flavonoids	Flavonols	153-18-4	A	569270	865230	422520	1070800	1075400	927630	0.934626	1.65525	0.727048	insig
Lmbp002592	C27H30O16	Kaempferol-3,7-O-diglucoside	Flavonoids	Flavonols	-	A	531040	564940	597950	1039200	888870	932970	1.15936	1.689	0.756165	insig
pmb0665	C27H30O16	Luteolin-8-C-hexosyl-O-hexoside	Flavonoids	Flavonoid	-	B	66582	73796	71641	127680	91603	97794	1.04575	1.49551	0.58064	insig
Zmhp002409	C27H30O16	Isoluteolin-6,8-di-C-glucoside	Flavonoids	Flavonoid	-	B	69967	54236	78934	2526.2	5809	8180.2	1.14424	0.0813018	-3.62057	down
pmp000126	C27H30O16	Luteolin-6,8-di-C-glucoside	Flavonoids	Flavonoid	29428-58-8	B	207170	166940	166990	16765	14647	10569	1.17742	0.0775845	-3.68809	down
Li512117	C27H30O16	Quercetin-3-O-neohesperidoside	Flavonoids	Flavonols	117611-67-3	B	71282	73208	53746	87106	97634	86992	0.993648	1.37075	0.454965	insig
mws0036	C28H34O15	Hesperidin	Flavonoids	Dihydroflavone	520-26-3	B	31161	29268	16101	55781	58099	54522	1.05895	2.20047	1.13781	up
pme0001	C28H34O15	Hesperetin 7-O-neohesperidoside(Neohesperidin)	Flavonoids	Dihydroflavone	13241-33-3	A	247640	236220	206630	1062100	935840	1124000	1.18095	4.52134	2.17675	up
pme3256	C27H31O16+	Delphinidin 3-O-rutinoside	Flavonoids	Anthocyanins	15674-58-5	A	25245	11406	20745	15334	23366	17220	0.0269796	0.974284	-0.0375858	insig
mws4134	C20H32N6O12S2	Oxidized Glutathione	Amino acids and derivatives	Amino acids and derivatives	121-24-4	A	441450	558240	734920	229720	161960	181940	1.12832	0.330691	-1.59644	down
Rfmb26201	C30H38O14	Syringaresinol-aceGlu	Lignans and Coumarins	Lignans	-	B	73572	78026	60857	471710	522360	431020	1.18158	6.70773	2.74582	up
Lmmp002963	C28H32O16	Methylquercetin glu-rha	Flavonoids	Flavonols	-	A	233940	180290	149250	445580	288040	383580	1.0498	1.98268	0.987451	insig
pme1540	C28H32O16	Isorhamnetin-3-O-neohesperidoside	Flavonoids	Flavonols	55033-90-4	A	230620	230620	327130	1835200	1505500	1420400	1.17316	6.03917	2.59435	up
Lnrp002670	C28H32O16	Isorhamnetin-glc-rha	Flavonoids	Flavonols	-	A	148830	145540	153540	458290	424780	423720	1.18534	2.91753	1.54475	up
GQ512002	C28H32O16	Isorhamnetin-3-O-rutinoside (Narcissin)	Flavonoids	Flavonols	604-80-8	B	64498	56438	36003	98341	78594	79329	0.956072	1.63289	0.707427	insig
pmb0603	C28H32O16	Chrysoeriol-O-hexosyl-O-hexoside	Flavonoids	Flavonoid	-	B	15555	15823	21189	39372	40165	41790	1.15315	2.30804	1.20667	up
Lmhp003217	C28H32O16	2'-Hydoxy,5-methoxy Genistein-O-rhamnosyl-glucoside	Flavonoids	Isoflavones	-	A	2596300	2695600	2543100	7428900	5508700	5531000	1.15611	2.35719	1.23707	up
pmp000127	C28H32O16	Chrysoeriol-6,8-di-C-glucoside	Flavonoids	Flavonoid carbonoside	-	B	275790	215160	256590	32856	18726	22625	1.17208	0.0992683	-3.33252	down
pmp001311	C27H30O17	6-Hydroxykaempferol-7,6-O-Diglucoside	Flavonoids	Flavonols	-	A	357180	351640	376490	203140	269350	199130	1.09896	0.618828	-0.69239	insig
pmb0618	C28H34O16	8-C-Hexosyl-hesperetin O-hexoside	Flavonoids	Flavonoid carbonoside	-	B	125110	150720	111240	100220	99322	74001	0.941104	0.706702	-0.500827	insig
pmb2970	C28H34O16	Hesperetin O-hexosyl-O-hexoside	Flavonoids	Dihydroflavonol	-	B	13161	14028	10006	17576	13397	14730	0.746196	1.22874	0.29718	insig
Hmcp001578	C28H32O17	Isorhamnetin-O-Hexoside-O-Hexoside	Flavonoids	Flavonols	-	A	132610	118880	118390	340750	323090	338800	1.18343	2.71072	1.43867	up
Lmhp002800	C28H32O17	2'-Hydoxy,5-methoxy Genistein-4',7-O-diglucoside	Flavonoids	Isoflavones	-	B	178980	216330	181360	525960	356710	417110	1.13114	2.25394	1.17245	up
pmp000128	C29H32O17	Limocitrin-3-O-(3-hydroxy-3-methylglutarate)-glucoside	Flavonoids	Flavonols	-	A	299480	327680	314920	475600	408870	577280	1.06782	1.55162	0.633775	insig
pmb0578	C32H30O15	Luteolin-O-sinapoylhexoside	Flavonoids	Flavonoid	-	B	9	9	9	64097	80353	43142	1.18612	6947.85	12.7624	up
pmb0530	C21H27N7O14P2	Nicotinic acid adenine dinucleotide	Nucleotides and derivatives	Nucleotides and derivatives	53-84-9	B	206660	184690	202220	260530	279290	320390	1.10859	1.44921	0.535271	insig
mws1593	C24H42O21	Maltotetraose	Others	Saccharides and Alcohols	34612-38-9	B	2474.1	1786.2	1238.6	3717.4	6019.2	5471.3	1.07069	2.76563	1.46761	up
pmp001275	C31H61O14N	3-Hydroxypropyl palmitate glc-glucosamine	Alkaloids	Alkaloids	-	A	139600	322260	170160	140590	178780	117600	0.587072	0.691386	-0.532436	insig
pmp001276	C33H56O14	2,3-Dihydroxypropyl-9,12,15-octadecatrienoate-hexose-hexose	Lipids	Free fatty acids	-	A	243570	710390	333320	314420	377120	267700	0.343308	0.745168	-0.424362	insig
pmp001083	C34H53N7O9	Citrusin I	Alkaloids	Alkaloids	139626-28-1	A	6578.5	8811.5	5413.6	352670	369400	394070	1.18364	53.6513	5.74554	up
Hmmp002447	C33H40O18	Apigenin-O-rutinoside-O-Hexoside	Flavonoids	Flavonoid	-	A	241790	194590	263840	39112	27849	41480	1.17125	0.154867	-2.6909	down
mws1035	C33H40O19	Robinin(Kaempferol-3-O-gal-rham-7-O-rham)	Flavonoids	Flavonols	301-19-9	A	31823000	31212000	32243000	7102600	6188900	6685100	1.18518	0.209666	-2.25383	down
Lmzn001875	C33H42O19	Narirutin 4'-glucoside	Flavonoids	Flavonoid	-	A	5510300	4750100	5412100	29168000	27147000	28730000	1.18498	5.42638	2.43999	up
pmp001105	C33H40O20	Kaempferol-3-O-neohesperidoside-7-glucoside	Flavonoids	Flavonols	-	A	129050	110750	115300	9	9	9	1.18683	7.60349e-05	-13.683	down
pmb0613	C33H40O20	Apigenin 6-C-hexosyl-8-C-hexosyl-O-hexoside	Flavonoids	Flavonoid	-	B	50436	58807	58566	3879.1	3755.2	3500.7	1.18589	0.0663552	-3.91365	down
pmp001107	C33H40O20	Kaempferol-3-O-rutinoside-7-glucoside	Flavonoids	Flavonols	-	A	115660	150920	156020	9	9	9	1.18682	6.38902e-05	-13.934	down
pmb0639	C33H40O20	8-C-Hexosyl-apigenin O-hexosyl-O-hexoside	Flavonoids	Flavonoid carbonoside	-	A	1230800	1370600	1319500	2563800	2417400	2300300	1.17499	1.8571	0.893051	insig
Hmmp002187	C34H42O20	Isorhamnetin-O-Hexoside-O-rhamnoside-O-rhamnoside	Flavonoids	Flavonols	-	A	4722.8	2100.8	7281.2	45636	28392	41417	1.11886	8.1848	3.03295	up
pmb0672	C37H38O18	6-C-Hexosyl-apigenin O-feruloylhexoside	Flavonoids	Flavonoid carbonoside	-	B	64578	72342	73946	9	9	9	1.18694	0.000128043	-12.9311	down
pmb0592	C34H42O20	Chrysoeriol-O-hexosyl-O-rutinoside	Flavonoids	Flavonoid	-	A	106700	84625	95527	3031.5	4049.2	7002.2	1.17179	0.0490947	-4.34829	down
GQ512001	C33H40O21	Quercetin-O-rutinoside-hexose	Flavonoids	Flavonols	-	B	390630	371740	453600	611130	463780	490380	0.915358	1.28728	0.364322	insig
pmp001314	C33H40O21	6-Hydroxykaempferol-3-O-rutin-6-O-glucoside	Flavonoids	Flavonols	-	B	9	3606.5	5718.2	34947	23075	28256	0.808054	9.24371	3.20847	insig
Hmcp001589	C34H42O21	Isorhamnetin-O-Hexoside-O-Hexoside-O-Rhamnoside	Flavonoids	Flavonols	-	A	2223100	2154600	1918400	5736100	5045600	5199100	1.17815	2.53821	1.34381	up
mws1150	C35H46O20	Echinacoside	Phenolic acids	Phenolic acids	82854-37-3	B	46629	49880	29315	210960	148400	146720	1.14051	4.02213	2.00796	up
pmp001312	C33H40O22	6-Hydroxykaempferol-3,7,6-O-triglycoside	Flavonoids	Flavonols	-	B	6391.2	8726.2	15469	11994	13334	11536	0.51272	1.20524	0.269322	insig
pmb0676	C38H40O19	8-C-Hexosyl-chrysoeriol O-feruloylhexoside	Flavonoids	Flavonoid carbonoside	-	B	9	9	9	16543	14011	14175	1.18689	1656.63	10.694	up
Hmmp002189	C40H52O25	Isorhamnetin-O-Hexoside-O-rhamnoside-O-rhamnoside-O-Hexoside	Flavonoids	Flavonols	-	A	203320	957410	991850	268470	3950500	954850	0.33073	2.40354	1.26516	insig
VIP, variable importance in projection; 9, means not detected
