# Supplementary material for: Integrated Analysis of Metabolome and Transcriptome Reveals the Difference in Flavonoid Biosynthesis between the Red- and White-Sarcocarp Pomelo Fruits
Source: Metabolites. 2022 Nov 23;12(12):1161. doi: 10.3390/metabo12121161 (PMC9782486; doi:10.3390/metabo12121161)
Supplement: Supplementary file 1 [file metabolites-12-01161-s001.zip › Supplementary data/Table S2_Summary of sequenced RNA libraries.xls]

## Sheet: Sheet1
Table S2. Summary of sequenced RNA libraries
Name	# of raw paired-end reads	# of clean paired-end reads	Raw Bases (bp)	Clean Bases (bp)	Uniquely mapping rate %	Multiple mapping rate %	Total mapping rate (%)
Red_1	45694350	43840902	6854152500	6563868828	0.9567	0.0258	0.9825
Red_2	51483448	49451850	7722517200	7404596848	0.9586	0.0259	0.9845
Red_3	68167760	65216222	10225164000	9762049110	0.9596	0.0259	0.9855
White_1	56794778	54595976	8519216700	8175118254	0.9596	0.0293	0.9889
White_2	48489706	46641006	7273455900	6984398782	0.9618	0.0283	0.9901
White_3	42014988	40181372	6302248200	6017219411	0.9614	0.0271	0.9885
