# Supplementary material for: Integrated Analysis of Metabolome and Transcriptome Reveals the Difference in Flavonoid Biosynthesis between the Red- and White-Sarcocarp Pomelo Fruits
Source: Metabolites. 2022 Nov 23;12(12):1161. doi: 10.3390/metabo12121161 (PMC9782486; doi:10.3390/metabo12121161)
Supplement: Supplementary file 1 [file metabolites-12-01161-s001.zip › Supplementary data/Table S3_List of DEGs in two pomelo cultivars.xls]

## Sheet: Sheet1
Table S3. List of DEGs in two pomelo cultivars
ID	Red_1(FPKM)	Red_2(FPKM)	Red_3(FPKM)	White_1(FPKM)	White_2(FPKM)	White_3(FPKM)	baseMean	log2FoldChange	lfcSE	stat	pvalue	padj	Regulated	Best_hit_of_Arabidopsis_gene_id	Gene_name
Cg5g001400	0.72	0.91	1.13	61.73	65.57	60.2	1427.28	-6.05331	0.163975	-36.916	2.5556e-298	4.63253e-294	Down	AT1G64390	glycosyl hydrolase 9C2
Cg2g027240	19.14	22.09	19.78	1012.94	941.62	644.86	6868.41	-5.2134	0.168825	-30.8805	2.18389e-209	1.97937e-205	Down	AT5G54160	O-methyltransferase 1
Cg5g027610	31.21	30.84	25.93	1.01	1.09	1.09	1019.88	4.82968	0.158674	30.4378	1.73551e-203	1.04865e-199	Up	AT5G46330	Leucine-rich receptor-like protein kinase family protein
Cg6g008290	24.93	27.02	31.17	243.12	247.36	267.74	2644.9	-3.20118	0.110359	-29.0071	5.35673e-185	2.42754e-181	Down	-	-
Cg5g000590	9.39	10.67	10.54	153.03	171.05	130.25	3102.29	-3.87285	0.134357	-28.825	1.042e-182	3.77768e-179	Down	AT4G24120	YELLOW STRIPE like 1
Cg3g012080	154.04	186.01	141.46	9.59	10.03	6.68	1733.14	4.05093	0.15858	25.545	6.24119e-144	1.88557e-140	Up	AT4G24220	NAD(P)-binding Rossmann-fold superfamily protein
Cg6g025070	59.26	56.37	74.91	1115.62	965.71	902.88	11130.6	-3.85933	0.153433	-25.1531	1.30641e-139	3.38304e-136	Down	AT3G29030	expansin A5
Cg6g016730	155.4	146.97	135.84	22.81	23.06	16.87	2423.46	2.86485	0.118848	24.1052	2.2033e-128	4.9924e-125	Up	AT5G17240	SET domain group 40
Cg2g040650	0.45	0.66	0.47	32.4	35.57	28.04	840.379	-3.67436	0.152806	-24.0459	9.21794e-128	1.85659e-124	Down	AT4G23180	cysteine-rich RLK (RECEPTOR-like protein kinase) 10
Cg9g006770	1.55	1.97	1.02	51.14	43.46	37.5	706.911	-4.93106	0.205314	-24.0172	1.84047e-127	3.33622e-124	Down	-	-
Cg3g018650	2.14	1.68	1.5	24.18	22.8	21.18	474	-3.59597	0.151004	-23.8137	2.41067e-125	3.97256e-122	Down	AT2G21790	ribonucleotide reductase 1
Cg9g002560	1.02	0.53	1.13	128.04	142.94	137.76	554.583	-6.85696	0.293396	-23.371	8.42365e-121	1.27246e-117	Down	AT4G02340	alpha/beta-Hydrolases superfamily protein
Cg4g016950	23.02	30.76	27.58	0.3	0.17	0.04	703.659	7.02533	0.303414	23.1543	1.31725e-118	1.83676e-115	Up	AT2G04160	Subtilisin-like serine endopeptidase family protein
Cg5g008630	2.85	4.25	4.01	64.59	55.28	52.07	1221.53	-3.75805	0.168672	-22.2802	5.74568e-110	7.43943e-107	Down	AT1G12240	Glycosyl hydrolases family 32 protein
Cg3g018120	46.33	43.72	41.33	236.36	238.51	280.49	2297.67	-2.56405	0.116276	-22.0515	9.23659e-108	1.11621e-104	Down	AT1G21340	Dof-type zinc finger DNA-binding family protein
Cg5g011670	3.95	4.91	3.5	4.85	3.81	2.94	778.112	-3.24442	0.147716	-21.9638	6.38959e-107	7.239e-104	Down	AT5G60940	Transducin/WD40 repeat-like superfamily protein
Cg4g017510	1590.94	1490.5	1419.41	330.62	284.72	316.1	17372.8	2.2119	0.101152	21.867	5.35437e-106	5.70933e-103	Up	AT5G60360	aleurain-like protease
Cg9g003100	11.27	8.26	5.6	225.41	362.97	405.78	1805.64	-4.6365	0.214639	-21.6014	1.74439e-103	1.7567e-100	Down	AT3G16510	Calcium-dependent lipid-binding (CaLB domain) family protein
Cg2g023840	0.31	0.44	0.08	14.83	12.65	11.25	605.748	-5.03281	0.234551	-21.4573	3.90708e-102	3.72756e-99	Down	AT2G34930	disease resistance family protein / LRR family protein
Cg3g003120	43.08	41.99	42.15	207.12	195.73	179.74	1603.85	-2.08367	0.100296	-20.7752	7.26257e-96	6.58243e-93	Down	AT2G38695	-
Cg5g026330	0	0	0	12.56	11.99	9.72	320.844	-4.95075	0.239471	-20.6737	5.97576e-95	5.15822e-92	Down	AT5G04550	Protein of unknown function (DUF668)
Cg9g025970	31.69	24.4	23.18	130.38	120.43	115.01	1681.72	-2.23162	0.110533	-20.1897	1.20612e-90	9.93792e-88	Down	AT5G62180	carboxyesterase 20
Cg2g045000	3.19	3.72	3.65	39.78	54.91	43.28	640.957	-3.70427	0.184358	-20.0928	8.53836e-90	6.72934e-87	Down	AT3G21690	MATE efflux family protein
Cg9g021720	3.29	3.6	3.32	21.8	20.11	20.85	415.285	-2.99413	0.150039	-19.9556	1.33908e-88	1.01139e-85	Down	AT2G41870	Remorin family protein
Cg2g015280	89.61	120.6	87.19	2.3	2.95	4.18	393.792	4.92491	0.246943	19.9435	1.706e-88	1.23699e-85	Up	AT4G10270	Wound-responsive family protein
Cg2g018330	33.81	32.35	21.7	1.51	1.41	0.97	731.402	3.97415	0.200208	19.8501	1.10029e-87	7.67112e-85	Up	AT3G21690	MATE efflux family protein
Cg6g016720	170.71	165.54	147.39	27.63	34.23	26.19	3704.53	2.54467	0.128244	19.8424	1.28173e-87	8.60517e-85	Up	AT5G17230	PHYTOENE SYNTHASE
Cg9g000330	28.9	28.65	31.4	118.13	120.41	121.59	1832.59	-2.11462	0.107612	-19.6504	5.7357e-86	3.71325e-83	Down	AT1G48210	Protein kinase superfamily protein
Cg7g000150	49.52	40.85	28.79	0	0	0	489.613	7.2652	0.370918	19.5871	1.99266e-85	1.24555e-82	Up	-	-
Cg4g014020	14.34	15.9	12.05	0.27	0.16	0.43	363.56	5.78085	0.295166	19.5851	2.07379e-85	1.25305e-82	Up	AT4G26590	oligopeptide transporter 5
Cg7g022880	45.15	43.73	46.77	9.53	9.47	7.54	1232.81	2.37706	0.122298	19.4367	3.77847e-84	2.20943e-81	Up	AT5G13760	Plasma-membrane choline transporter family protein
Cg8g021160	9.88	10.67	9.6	49.29	53.62	55.5	998.014	-2.28819	0.118108	-19.3737	1.28627e-83	7.28632e-81	Down	AT1G07880	Protein kinase superfamily protein
Cg8g010940	1.1	1.1	0.63	77.62	87.41	39.53	819.681	-6.176	0.319606	-19.3238	3.38682e-83	1.86039e-80	Down	-	-
Cg7g018770	7.93	9.1	8.31	39.92	42.98	41.68	723.804	-2.206	0.114619	-19.2464	1.51303e-82	8.06669e-80	Down	AT3G26590	MATE efflux family protein
Cg2g020420	27.47	25.54	30.56	252.36	208.81	175.05	2900.13	-3.0335	0.159204	-19.0542	6.0634e-81	3.05309e-78	Down	AT3G07720	Galactose oxidase/kelch repeat superfamily protein
Cg2g047100	5.19	4.93	5.69	28.07	29.11	23.72	1201.23	-2.49046	0.130875	-19.0293	9.75259e-81	4.77798e-78	Down	AT5G49740	ferric reduction oxidase 7
Cg3g018530	6.33	12.12	9.44	351.48	210.94	231.29	962.003	-4.86411	0.258575	-18.8113	6.10745e-79	2.91342e-76	Down	AT1G76750	Protein of unknown function (DUF1278)
Cg8g014070	946.75	1162.98	892.26	264.08	286.21	244.52	8934.95	2.11516	0.112453	18.8093	6.33847e-79	2.94609e-76	Up	AT2G27510	ferredoxin 3
Cg4g016900	0.41	0.41	0.19	12.59	20.13	18.4	413.122	-5.54711	0.296154	-18.7305	2.79422e-78	1.26627e-75	Down	AT3G07040	NB-ARC domain-containing disease resistance protein
Cg3g007360	4.1	3.68	3.71	51.28	48.13	37.57	349.866	-3.58215	0.19271	-18.5883	3.99527e-77	1.7664e-74	Down	AT3G54420	homolog of carrot EP3-3 chitinase
Cg1g013140	10.4	13.79	12.56	77.44	79.76	100.35	2332.42	-2.99979	0.162175	-18.4973	2.17136e-76	9.15357e-74	Down	AT3G14240	Subtilase family protein
Cg7g014500	0.04	0.07	0.26	37.81	28.66	29.01	495.746	-7.85334	0.429063	-18.3035	7.76696e-75	3.19981e-72	Down	AT1G68570	Major facilitator superfamily protein
Cg7g016530	12.55	13.09	8.9	97.99	119.83	123.69	2557.23	-3.12618	0.172792	-18.0921	3.67595e-73	1.48075e-70	Down	AT1G26560	beta glucosidase 40
Cg7g020760	2.23	1.5	2.22	19.64	17.35	17.18	409.32	-3.1046	0.171703	-18.0813	4.47499e-73	1.76344e-70	Down	AT1G69800	Cystathionine beta-synthase (CBS) protein
Cg8g008240	0.69	0.81	1.21	16.4	13.15	18.72	597.553	-4.18165	0.231461	-18.0663	5.87118e-73	2.2644e-70	Down	AT4G39050	Kinesin motor family protein
Cg9g027520	98.09	104.35	110	550.1	572.89	740.55	15709.1	-2.5909	0.144488	-17.9317	6.67397e-72	2.5204e-69	Down	AT5G52640	heat shock protein 90.1
Cg2g011090	5.02	4.62	4.22	32.86	26.12	26.59	829.69	-2.49844	0.139719	-17.8819	1.63088e-71	6.03325e-69	Down	AT5G40890	chloride channel A
Cg5g031600	1004.51	979.03	1121.24	3946.17	4252.13	3309.45	35756.6	-2.20574	0.123462	-17.8657	2.18188e-71	7.91017e-69	Down	-	-
Cg5g043310	124.1	132.39	104.86	18.82	17.06	23.2	1391.67	2.53759	0.142271	17.8363	3.69512e-71	1.31336e-68	Up	AT2G45400	NAD(P)-binding Rossmann-fold superfamily protein
Cg4g016780	11.07	12.21	12.5	0.59	0.39	1.08	314.633	3.51056	0.197004	17.8197	4.97169e-71	1.73311e-68	Up	AT3G07040	NB-ARC domain-containing disease resistance protein
Cg3g014370	0.29	0.36	0.61	15.02	18.63	17.44	246.946	-5.62464	0.316008	-17.799	7.19191e-71	2.45977e-68	Down	AT5G49970	pyridoxin (pyrodoxamine) 5'-phosphate oxidase
Cg8g024550	7.68	9.62	6.16	81.19	71.01	54.64	1736.44	-3.23012	0.181887	-17.759	1.46944e-70	4.843e-68	Down	AT4G18640	Leucine-rich repeat protein kinase family protein
Cg4g007190	72.21	89.08	78.33	16.78	21.87	16.67	1649.84	2.49635	0.140652	17.7484	1.77339e-70	5.74039e-68	Up	AT5G20190	Tetratricopeptide repeat (TPR)-like superfamily protein
Cg3g010060	111.86	103.98	102.97	553.54	418.63	509.97	9858.43	-2.13994	0.121673	-17.5877	3.06117e-69	9.73505e-67	Down	-	-
Cg7g014460	6.8	7.02	6.46	44.5	50.96	69.73	1674.98	-3.07187	0.176718	-17.3829	1.11277e-67	3.47779e-65	Down	AT1G68560	alpha-xylosidase 1
Cg2g036570	5.69	6.2	6.2	27.87	31.38	27.34	471.812	-2.31558	0.133794	-17.307	4.16466e-67	1.27954e-64	Down	AT5G08380	alpha-galactosidase 1
Cg2g015230	72.73	98.86	55.6	1.06	2.09	3.06	446.235	5.1323	0.296972	17.2821	6.41644e-67	1.93851e-64	Up	AT4G10270	Wound-responsive family protein
Cg2g041980	8.43	11.73	9.87	59.19	48.15	60.39	1018.93	-2.42498	0.141029	-17.1949	2.90138e-66	8.62185e-64	Down	AT3G15390	silencing defective 5
Cg3g018930	58.82	50.18	76.49	5.84	4.24	2.67	898.425	3.85574	0.225275	17.1157	1.13274e-65	3.25925e-63	Up	AT1G34060	Pyridoxal phosphate (PLP)-dependent transferases superfamily protein
Cg2g043550	95.22	104.56	67.72	13.68	13.81	14.31	2115.03	2.58112	0.151082	17.0842	1.94746e-65	5.51588e-63	Up	AT2G34200	RING/FYVE/PHD zinc finger superfamily protein
Cg8g007140	0	52.16	8.82	521.46	396.86	385.93	676.332	-4.42586	0.259842	-17.0329	4.68018e-65	1.30519e-62	Down	-	-
Cg6g024360	183.14	184.81	192.81	54.5	39.51	36.25	927.688	2.27206	0.133833	16.9768	1.21929e-64	3.34878e-62	Up	AT5G22290	NAC domain containing protein 89
Cg1g004710	0.42	0.53	0.4	12.53	10.95	12.8	191.159	-4.79377	0.283501	-16.9092	3.84761e-64	1.04098e-61	Down	AT2G18193	P-loop containing nucleoside triphosphate hydrolases superfamily protein
Cg3g003150	6.21	9.37	4.24	14.87	14.79	12.37	232.564	-6.22375	0.368846	-16.8736	7.03946e-64	1.87653e-61	Down	-	-
CgUng000070	11.53	11.74	16.25	75.35	87.14	72.16	2012.95	-2.5964	0.154368	-16.8196	1.75408e-63	4.60815e-61	Down	AT1G32440	plastidial pyruvate kinase 3
Cg5g035630	115.48	101.29	142.4	21.11	22.75	18.77	3270.4	2.5107	0.15043	16.6902	1.54549e-62	4.00216e-60	Up	AT4G09820	basic helix-loop-helix (bHLH) DNA-binding superfamily protein
Cg8g022200	218.36	242.84	168.61	23.88	34.55	28.64	2723.65	2.79637	0.167589	16.6858	1.66216e-62	4.24367e-60	Up	AT3G11340	UDP-Glycosyltransferase superfamily protein
Cg3g020900	18.96	18.98	16.95	2.06	2.67	3.5	355.513	2.73572	0.164386	16.6421	3.45391e-62	8.6957e-60	Up	AT3G19480	D-3-phosphoglycerate dehydrogenase
Cg3g016650	193.66	250.24	155.35	28.51	26.99	27.51	1820.42	2.6536	0.159635	16.6229	4.75567e-62	1.1809e-59	Up	AT1G44350	IAA-leucine resistant (ILR)-like gene 6
Cg2g036680	0.34	0.21	0.32	7.04	6.44	7.41	198.66	-3.94611	0.237583	-16.6094	5.96222e-62	1.4605e-59	Down	AT1G65610	Six-hairpin glycosidases superfamily protein
Cg5g007780	1.44	1.79	1.54	14.32	19.73	15.25	309.568	-3.44498	0.208502	-16.5225	2.52828e-61	6.03028e-59	Down	-	-
Cg8g000800	0.23	0.47	0.15	34.41	53.6	35.08	313.731	-7.1638	0.435397	-16.4535	7.92026e-61	1.86455e-58	Down	AT3G12500	basic chitinase
Cg6g008520	48.81	55.16	47.32	4.63	7.31	7.25	1110.1	2.90453	0.177047	16.4054	1.7495e-60	4.0658e-58	Up	AT5G17700	MATE efflux family protein
Cg3g016940	12.81	11.5	11.18	0.87	0.62	0.86	206.875	3.84395	0.234407	16.3986	1.95664e-60	4.48962e-58	Up	AT1G11050	Protein kinase superfamily protein
Cg3g015160	29.18	27.83	27.26	6.08	5.59	5.04	791.521	2.28393	0.139516	16.3704	3.11178e-60	7.05091e-58	Up	AT5G65160	tetratricopeptide repeat (TPR)-containing protein
Cg1g013860	15.33	11.89	10.42	0.33	1.06	0.44	206.183	4.33081	0.266532	16.2487	2.27985e-59	5.10207e-57	Up	AT3G21360	2-oxoglutarate (2OG) and Fe(II)-dependent oxygenase superfamily protein
Cg6g006740	1.06	0.4	0.59	52.18	45.79	40.23	195.808	-5.68518	0.352443	-16.1308	1.55054e-58	3.42763e-56	Down	-	-
Cg1g003100	13.84	12.41	20.84	193.16	161.06	215.15	3485.5	-3.60768	0.224589	-16.0634	4.60242e-58	1.00516e-55	Down	AT5G66920	SKU5 similar 17
Cg5g043220	28.21	24.9	37.41	1.42	0.37	0.21	238.711	5.68105	0.354448	16.0279	8.16115e-58	1.76116e-55	Up	AT2G45420	LOB domain-containing protein 18
Cg2g018720	263.59	352.44	281.34	18.01	24.54	9.58	6182.05	4.05048	0.253285	15.9918	1.45832e-57	3.10999e-55	Up	AT2G32540	cellulose synthase-like B4
Cg8g024100	0.84	0.69	0.64	13.93	11.64	11.02	260.79	-3.0961	0.194792	-15.8944	6.93021e-57	1.45712e-54	Down	AT2G29950	ELF4-like 1
Cg2g021470	1.88	3.39	1.94	21.66	19.09	17.59	353.205	-3.06712	0.193357	-15.8625	1.15172e-56	2.37241e-54	Down	AT5G54400	S-adenosyl-L-methionine-dependent methyltransferases superfamily protein
Cg6g011950	859.05	586.81	996.37	74.49	64.01	140.34	4540.98	2.55303	0.160984	15.8589	1.22088e-56	2.48661e-54	Up	-	-
Cg6g014420	3.14	3.24	2.78	18.16	17.16	19.28	339.341	-2.57504	0.162422	-15.854	1.31935e-56	2.65731e-54	Down	AT2G41540	6-phosphogluconate dehydrogenase family protein
Cg9g006400	48.66	39.9	34.87	8.61	8.77	7.05	1601.56	2.32592	0.146849	15.8388	1.67926e-56	3.30869e-54	Up	AT5G43810	Stabilizer of iron transporter SufD / Polynucleotidyl transferase
Cg5g035920	0.1	0.03	0.15	8.1	7.92	6.93	191.314	-5.74925	0.363037	-15.8365	1.74135e-56	3.39413e-54	Down	AT4G02900	ERD (early-responsive to dehydration stress) family protein
Cg9g023850	0.11	0.24	0.16	3.02	2.68	2.58	169.352	-4.22614	0.268254	-15.7542	6.42402e-56	1.23881e-53	Down	AT5G62410	structural maintenance of chromosomes 2
Cg4g017550	5.64	3.88	6.18	44.88	54.14	74.61	1468.37	-3.49783	0.222336	-15.7322	9.10119e-56	1.7366e-53	Down	AT2G05920	Subtilase family protein
Cg2g006980	17.88	20.9	20.49	144.57	196.11	111.63	2325.1	-2.9874	0.191617	-15.5905	8.44956e-55	1.59547e-52	Down	AT5G14570	high affinity nitrate transporter 2.7
Cg8g005150	26.41	25.64	19.45	4.96	4.51	5.31	770.467	2.31501	0.148745	15.5637	1.28505e-54	2.40145e-52	Up	AT3G50530	CDPK-related kinase
Cg3g014680	0	0	0	4.12	3.6	2.96	201.595	-6.52739	0.420725	-15.5146	2.76213e-54	5.1091e-52	Down	-	-
Cg2g014260	2.56	1.63	2.19	18.46	20.31	26.79	488.283	-3.37035	0.22053	-15.2829	9.93595e-53	1.80109e-50	Down	AT2G20880	Integrase-type DNA-binding superfamily protein
Cg2g001060	60.2	83.72	73.72	438.75	319.36	403.15	2483.98	-2.47301	0.162342	-15.2334	2.12382e-52	3.81173e-50	Down	AT1G58170	Disease resistance-responsive (dirigent-like protein) family protein
Cg1g008400	166.15	137.53	74.89	9.89	8.67	10.35	3272.72	3.53847	0.234133	15.1131	1.32746e-51	2.3362e-49	Up	AT5G65280	GCR2-like 1
Cg3g016550	0.29	0.05	0.12	19.54	26.63	23.04	306.546	-7.77241	0.514893	-15.0952	1.74145e-51	3.03531e-49	Down	AT1G44575	Chlorophyll A-B binding family protein
Cg3g001760	178.18	148.07	202.32	43.76	39.92	35.62	1884.47	2.30202	0.152987	15.0471	3.60511e-51	6.22379e-49	Up	AT5G49940	NIFU-like protein 2
Cg4g017120	1.14	0.7	0.75	6.94	8.56	8.44	260.376	-3.48641	0.233674	-14.92	2.44337e-50	4.1784e-48	Down	AT5G23810	amino acid permease 7
Cg5g008880	2.08	2.57	1.63	13.99	14.69	13.98	284.204	-2.76746	0.186224	-14.8609	5.91401e-50	1.0019e-47	Down	AT4G12320	cytochrome P450, family 706, subfamily A, polypeptide 6
Cg2g040090	7.47	6.78	5.48	40.35	48.86	41.85	241.746	-2.84265	0.191321	-14.858	6.17558e-50	1.03653e-47	Down	AT4G21870	HSP20-like chaperones superfamily protein
Cg4g001360	65.06	68.37	73.94	1.13	2.84	0.74	178.623	5.441	0.366785	14.8343	8.7903e-50	1.46185e-47	Up	AT4G31830	-
Cg2g000110	5.4	6.02	4.96	0.71	0.55	0.55	207.298	3.13714	0.211557	14.8288	9.54156e-50	1.57236e-47	Up	AT1G55550	P-loop containing nucleoside triphosphate hydrolases superfamily protein
Cg5g036630	16.64	19.02	17.09	4.03	5.08	3.73	553.469	2.3016	0.15589	14.7643	2.48884e-49	4.06443e-47	Up	AT2G47920	Kinase interacting (KIP1-like) family protein
Cg4g018810	0.99	1.04	0.26	49.12	25.45	40.41	200.787	-5.84052	0.396797	-14.7192	4.85595e-49	7.85927e-47	Down	AT3G13540	myb domain protein 5
Cg5g026620	6.15	13.7	8.54	73.35	178.61	148.48	406.049	-4.27241	0.291497	-14.6568	1.21918e-48	1.95575e-46	Down	-	-
Cg1g004570	2.28	2.22	0.97	26.71	36.3	20.25	437.563	-3.81392	0.262411	-14.5342	7.36056e-48	1.16022e-45	Down	AT5G66460	Glycosyl hydrolase superfamily protein
Cg2g038480	39.2	37.13	38.37	9.36	8.58	7.92	422.547	2.13328	0.146977	14.5143	9.83165e-48	1.53636e-45	Up	AT5G44560	SNF7 family protein
Cg6g002690	45.47	41.45	46.02	8.07	10.71	6.78	1361.22	2.32556	0.160914	14.4522	2.42889e-47	3.73123e-45	Up	AT2G37080	ROP interactive partner 3
Cg8g004580	3.42	3.02	3.21	37.48	30.99	23.25	515.98	-3.13271	0.216956	-14.4394	2.92493e-47	4.45548e-45	Down	-	-
Cg1g014830	36.07	36.93	30.73	8.14	4.41	5.94	1132.57	2.82991	0.196589	14.3951	5.55628e-47	8.39323e-45	Up	AT1G11330	S-locus lectin protein kinase family protein
Cg8g002360	66.62	49.51	93.31	4.42	1.82	1.94	1366.29	3.88261	0.270258	14.3663	8.42246e-47	1.26177e-44	Up	AT1G02850	beta glucosidase 11
Cg9g021570	0.22	0.19	0.13	2.84	2.76	3.2	131.304	-3.96966	0.277626	-14.2986	2.23291e-46	3.3177e-44	Down	AT2G41830	Uncharacterized protein
Cg8g014060	7.01	6.37	3.94	49.33	82.29	92.27	1190.86	-3.64593	0.255005	-14.2975	2.26846e-46	3.34312e-44	Down	AT2G27500	Glycosyl hydrolase superfamily protein
Cg8g008060	16.85	17.15	14.24	4.09	3.3	3.82	483.718	2.02839	0.141995	14.285	2.71469e-46	3.93673e-44	Up	AT4G34610	BEL1-like homeodomain 6
Cg4g003380	8.74	9.09	9.2	2.17	1.71	1.36	444.959	2.50769	0.17561	14.2798	2.92278e-46	4.20485e-44	Up	AT4G32650	potassium channel in Arabidopsis thaliana 3
Cg9g025440	803.84	1106.51	727.66	96.43	159.23	122.78	15113.4	2.72782	0.191852	14.2183	7.05128e-46	1.00644e-43	Up	AT4G12320	cytochrome P450, family 706, subfamily A, polypeptide 6
Cg1g000980	82.17	85.42	55.96	12.82	13.87	12.41	1549.51	2.43784	0.172158	14.1605	1.60839e-45	2.27775e-43	Up	AT4G35750	SEC14 cytosolic factor family protein / phosphoglyceride transfer family protein
Cg5g002500	11.92	14.33	11.3	2.74	3.08	3.89	352.928	2.53434	0.180979	14.0035	1.48321e-44	2.06816e-42	Up	AT5G41340	ubiquitin conjugating enzyme 4
Cg9g020110	25.97	37.79	13.46	0.36	0.63	0.66	316.092	5.63726	0.404422	13.9391	3.66709e-44	5.0743e-42	Up	AT2G15490	UDP-glycosyltransferase 73B4
Cg7g021870	0.11	0	0	0	0	0	135.489	5.04747	0.363137	13.8996	6.36811e-44	8.74505e-42	Up	-	-
Cg4g016530	0	0	0	0	0	0	477.717	2.2158	0.159612	13.8824	8.09298e-44	1.09479e-41	Up	-	-
Cg2g034330	0.6	0.53	0.53	4.33	4.54	4.17	140.525	-4.45315	0.321071	-13.8697	9.67059e-44	1.29851e-41	Down	AT5G66850	mitogen-activated protein kinase kinase kinase 5
Cg2g044940	0.85	1.95	1.63	20.19	18.92	16.11	320.13	-3.71864	0.27009	-13.7682	3.96048e-43	5.16486e-41	Down	-	-
Cg5g039350	1.73	2.64	1.08	22.96	33.83	29.15	216.692	-4.11789	0.301032	-13.6793	1.35048e-42	1.7119e-40	Down	AT4G01700	Chitinase family protein
Cg5g032390	19.72	19.02	14.29	2.41	1.35	2.19	355.343	3.08858	0.225955	13.669	1.55509e-42	1.95757e-40	Up	-	-
Cg2g026430	16.12	13.19	17.73	63.7	69.49	79.68	1894.6	-2.23461	0.163956	-13.6293	2.68034e-42	3.3508e-40	Down	AT1G17745	D-3-phosphoglycerate dehydrogenase
Cg3g020880	18.91	15.94	22.42	1.72	1.75	1.67	198.313	3.55361	0.261193	13.6053	3.7227e-42	4.62201e-40	Up	AT3G53010	Domain of unknown function (DUF303)
Cg2g039480	6.72	7.45	6.35	0.37	0.47	0.18	131.03	4.3088	0.317599	13.5668	6.3006e-42	7.76945e-40	Up	AT4G21120	amino acid transporter 1
Cg6g011210	151.38	138.59	101.37	27.55	29.58	25.97	1007.03	2.11902	0.156359	13.5523	7.68052e-42	9.40708e-40	Up	AT5G01015	-
Cg8g020010	58.87	56.13	67.27	14.64	15.37	10.85	1807.53	2.15387	0.159257	13.5245	1.12114e-41	1.34589e-39	Up	AT5G60710	Zinc finger (C3HC4-type RING finger) family protein
Cg2g039520	4.67	5.3	2.98	0.4	0.46	0.37	242.359	3.33451	0.246925	13.5041	1.47829e-41	1.76296e-39	Up	AT1G30410	multidrug resistance-associated protein 13
Cg7g014800	29.35	34.73	28.57	123.74	205.69	198.17	1762.46	-2.61149	0.193861	-13.4709	2.32029e-41	2.73116e-39	Down	AT1G13280	allene oxide cyclase 4
Cg6g024260	5.82	7.49	6.45	33.09	26.86	26.94	392.149	-2.17418	0.161503	-13.4621	2.61347e-41	3.05642e-39	Down	AT5G15140	Galactose mutarotase-like superfamily protein
Cg3g021190	1.4	1.93	1.14	18.03	11.95	21.75	387.22	-3.57269	0.265853	-13.4386	3.59235e-41	4.17426e-39	Down	AT5G67360	Subtilase family protein
Cg2g045780	7.02	7.13	6.86	0	0	0	129.865	3.63709	0.271014	13.4203	4.59985e-41	5.24412e-39	Up	AT4G05530	indole-3-butyric acid response 1
Cg5g033340	23.8	25.37	27.42	5.4	6.2	8.11	1067.1	2.11879	0.158026	13.4079	5.43824e-41	6.16119e-39	Up	AT5G43990	SET-domain containing protein lysine methyltransferase family protein
Cg2g013120	9.43	11.24	11.02	1.19	1.14	1.32	148.159	3.35183	0.251248	13.3407	1.34143e-40	1.50099e-38	Up	AT5G53970	Tyrosine transaminase family protein
Cg1g000490	14.03	15.99	19.01	101.05	106.79	66.84	2330.84	-2.62802	0.197166	-13.329	1.56995e-40	1.74592e-38	Down	AT2G17500	Auxin efflux carrier family protein
Cg5g027630	13.15	11.05	14.14	0	0	0.05	281.567	8.059	0.614697	13.1105	2.86612e-39	3.09251e-37	Up	AT5G46330	Leucine-rich receptor-like protein kinase family protein
Cg3g018160	0	0	0	0	0	0	316.197	2.88993	0.220905	13.0822	4.16068e-39	4.46276e-37	Up	AT2G44500	O-fucosyltransferase family protein
Cg9g006330	9.52	9.34	12.09	43.62	36.93	35.49	349.26	-2.11998	0.162766	-13.0247	8.85153e-39	9.32859e-37	Down	AT3G22840	Chlorophyll A-B binding family protein
Cg8g013110	28.74	43.89	22.56	0.78	1.37	0.26	161.209	5.42741	0.417551	12.9982	1.25245e-38	1.31232e-36	Up	AT3G52525	ovate family protein 6
Cg5g001040	164.09	219.59	148	46.22	41.49	32.44	4603.97	2.13162	0.164534	12.9555	2.18666e-38	2.27802e-36	Up	AT4G23990	cellulose synthase like G3
Cg1g012280	2.73	1.66	2.88	24.91	37.92	56.1	564.335	-3.92937	0.303312	-12.9549	2.20456e-38	2.28354e-36	Down	AT5G11590	Integrase-type DNA-binding superfamily protein
Cg2g026390	0.13	0.08	0	10.94	7.12	9.88	219.483	-7.64243	0.590261	-12.9475	2.42598e-38	2.49863e-36	Down	AT3G13320	cation exchanger 2
Cg8g004090	27.94	25.32	41.62	3.55	1.38	1.73	240.704	3.74379	0.289573	12.9287	3.10186e-38	3.15884e-36	Up	AT1G47128	Granulin repeat cysteine protease family protein
Cg7g019440	0.13	0.32	0.59	1.88	1.4	1.05	159.314	-3.94425	0.305767	-12.8995	4.52789e-38	4.55983e-36	Down	AT5G40270	HD domain-containing metal-dependent phosphohydrolase family protein
Cg3g009520	2.01	1.77	1.32	13.7	16.58	16.86	198.573	-3.33478	0.259802	-12.8358	1.03286e-37	1.0344e-35	Down	-	-
Cg9g005650	5.91	5.88	6.36	0.91	1.18	0.99	189.117	2.64807	0.206771	12.8068	1.50232e-37	1.49629e-35	Up	AT4G14850	Pentatricopeptide repeat (PPR) superfamily protein
Cg3g003000	0	0	0	12.75	25.56	21.43	236.032	-4.5989	0.360821	-12.7457	3.29566e-37	3.2645e-35	Down	AT4G24220	NAD(P)-binding Rossmann-fold superfamily protein
Cg4g004430	7.5	7.06	13.7	101.38	102.55	73.77	2328.25	-3.26168	0.256183	-12.7319	3.93406e-37	3.87569e-35	Down	AT5G25880	NADP-malic enzyme 3
Cg2g018470	44.28	52.42	37.64	5.46	2.58	2.03	195.766	3.44953	0.272291	12.6685	8.834e-37	8.65588e-35	Up	-	-
Cg4g017070	3.39	6.9	4.25	41.35	61.72	31.9	1224.23	-3.33183	0.263864	-12.6271	1.49732e-36	1.45144e-34	Down	AT1G55740	seed imbibition 1
Cg2g031610	5.39	5.24	3.73	23.7	31.07	25.29	256.97	-2.5598	0.202829	-12.6205	1.62779e-36	1.56952e-34	Down	AT3G05540	Methionine sulfoxide reductase (MSS4-like) family protein
Cg3g025020	48.79	55.82	38	175.99	238.64	222.35	2172.19	-2.08568	0.166545	-12.5232	5.57327e-36	5.20756e-34	Down	AT1G76240	Arabidopsis protein of unknown function (DUF241)
Cg9g028420	0.05	0.04	0	2.27	4.18	4.39	147.204	-6.56163	0.525007	-12.4982	7.63919e-36	7.10131e-34	Down	AT5G53130	cyclic nucleotide gated channel 1
Cg8g022730	2.03	0	0.78	50.65	70.46	51.47	130.825	-6.53805	0.524272	-12.4707	1.07852e-35	9.97469e-34	Down	-	-
Cg1g008830	1.32	1.25	0.27	22.21	46.03	25.28	191.991	-5.19361	0.417271	-12.4466	1.45909e-35	1.34259e-33	Down	-	-
Cg5g040060	481.27	441.33	486.12	136.65	92.24	89.76	17131.1	2.10038	0.169052	12.4245	1.92445e-35	1.76184e-33	Up	-	-
Cg5g039030	193.12	151.72	232.39	47.57	39.17	44.55	2280.06	2.08383	0.167742	12.4228	1.96515e-35	1.79006e-33	Up	AT1G10660	-
Cg8g024150	15.04	14.26	17.47	55.69	88.21	87.85	1862.12	-2.35718	0.189864	-12.4151	2.16463e-35	1.96192e-33	Down	AT5G58700	phosphatidylinositol-speciwc phospholipase C4
Cg3g013240	20.96	30.18	24.92	134.49	136.72	87.98	1763.78	-2.29151	0.185021	-12.3851	3.14564e-35	2.83687e-33	Down	AT1G10070	branched-chain amino acid transaminase 2
Cg4g015600	4.28	6.18	3.59	0.1	0.02	0.13	143.043	5.73005	0.463255	12.3691	3.84107e-35	3.4299e-33	Up	AT4G10120	Sucrose-phosphate synthase family protein
Cg5g033290	3.33	2.8	3.83	19.95	31.07	36.11	419.107	-3.07783	0.249192	-12.3512	4.79844e-35	4.26379e-33	Down	AT5G20190	Tetratricopeptide repeat (TPR)-like superfamily protein
Cg3g025010	0.03	0.31	0.13	4.5	7.45	6.18	121.482	-5.13191	0.418321	-12.2679	1.34766e-34	1.17447e-32	Down	AT1G20530	Protein of unknown function (DUF630 and DUF632)
CgUng002730	2.18	1.55	1.19	10.96	12.81	10.52	169.008	-2.93881	0.240464	-12.2214	2.38875e-34	2.07181e-32	Down	AT2G36970	UDP-Glycosyltransferase superfamily protein
CgUng000510	7.03	4.3	6.73	38.25	40.32	32.47	190.411	-2.7408	0.224923	-12.1855	3.7138e-34	3.20572e-32	Down	AT2G35290	-
Cg5g005910	12.68	12.47	7.49	0.96	0.44	0.47	193.091	3.8142	0.314529	12.1267	7.62499e-34	6.51972e-32	Up	AT3G26310	cytochrome P450, family 71, subfamily B, polypeptide 35
Cg2g016620	8.23	9.42	8.62	0.77	1.06	0.24	120.45	3.5782	0.29534	12.1155	8.7416e-34	7.43939e-32	Up	AT3G29590	HXXXD-type acyl-transferase family protein
Cg4g008540	39.48	53.83	37.74	7.62	9.85	10	965.966	2.26132	0.186775	12.1072	9.67362e-34	8.19248e-32	Up	AT3G24503	aldehyde dehydrogenase 2C4
Cg8g002450	23.4	19.8	25.65	1.19	0.89	2.83	181.725	3.97544	0.328363	12.1068	9.7169e-34	8.19248e-32	Up	AT2G14620	xyloglucan endotransglucosylase/hydrolase 10
Cg7g018780	2.52	2.8	2.09	15.81	22.01	13.37	304.424	-2.79834	0.232373	-12.0424	2.12549e-33	1.75131e-31	Down	AT3G26590	MATE efflux family protein
Cg8g009540	1.24	1.57	1.12	8.39	7.53	5.49	190.046	-2.69227	0.223951	-12.0217	2.73386e-33	2.24238e-31	Down	AT4G34740	GLN phosphoribosyl pyrophosphate amidotransferase 2
Cg5g044510	31.75	19.34	47.19	2.31	1.52	1.47	314.442	3.90263	0.324894	12.012	3.07306e-33	2.50925e-31	Up	AT2G44745	WRKY family transcription factor
Cg3g025850	25.62	22.51	18.41	78.58	123.87	142.06	2380.44	-2.31896	0.193113	-12.0083	3.21441e-33	2.60123e-31	Down	AT1G20925	Auxin efflux carrier family protein
Cg2g028690	0.49	0.06	0.14	8.13	9.32	9.32	97.3779	-5.45355	0.455287	-11.9783	4.61816e-33	3.72059e-31	Down	-	-
Cg9g027630	26.02	25.57	26.08	6.71	4.49	3.94	336.495	2.34656	0.197973	11.8529	2.07873e-32	1.65268e-30	Up	AT4G21190	Pentatricopeptide repeat (PPR) superfamily protein
Cg2g047160	6.09	5.59	4.6	24.42	20.08	20.66	242.475	-2.20622	0.186851	-11.8074	3.57407e-32	2.80464e-30	Down	AT2G33580	Protein kinase superfamily protein
Cg3g014570	33.5	35.46	47.85	19.41	29.05	33.46	1595.09	2.04772	0.173864	11.7777	5.086e-32	3.93991e-30	Up	-	-
Cg2g032380	3.88	3.89	2.05	0.1	0.42	0.31	156.848	3.8077	0.324403	11.7376	8.17903e-32	6.28225e-30	Up	AT1G15690	Inorganic H pyrophosphatase family protein
Cg5g044930	1.06	1.07	0.8	6.24	9.86	6.81	186.731	-3.01064	0.256782	-11.7245	9.5484e-32	7.30312e-30	Down	AT1G32450	nitrate transporter 1.5
Cg9g028230	5.17	6.2	4.9	1.48	1.31	0.58	191.174	2.45218	0.209655	11.6962	1.33219e-31	1.01083e-29	Up	AT5G41480	Folylpolyglutamate synthetase family protein
Cg2g010030	4.36	5.38	3.87	24.5	21.94	22.95	456.288	-2.09071	0.179045	-11.677	1.67038e-31	1.26162e-29	Down	AT5G14020	Endosomal targeting BRO1-like domain-containing protein
Cg5g042830	0.36	0.12	0.72	8.3	16.78	22.47	233.256	-4.75572	0.409764	-11.606	3.84228e-31	2.84282e-29	Down	-	-
Cg5g040350	5.97	6.4	7.16	29.64	33.53	22.29	512.149	-2.24414	0.193505	-11.5973	4.25163e-31	3.1329e-29	Down	AT5G16420	Pentatricopeptide repeat (PPR-like) superfamily protein
Cg2g003170	2.67	3.81	4	29.7	16.41	24.26	274.749	-2.86652	0.24721	-11.5955	4.3443e-31	3.18823e-29	Down	AT5G13490	ADP/ATP carrier 2
Cg1g003610	19.27	19.44	19.93	3.74	4.17	2.28	374.725	2.47369	0.213501	11.5863	4.83503e-31	3.51986e-29	Up	-	-
Cg1g009040	5.48	3.96	6	20.41	26.59	26.56	682.509	-2.27115	0.196348	-11.5669	6.06048e-31	4.37683e-29	Down	AT5G35370	S-locus lectin protein kinase family protein
Cg2g010830	2.12	2.87	2.42	9.7	9.69	9.62	231.286	-2.03692	0.176353	-11.5502	7.36189e-31	5.27466e-29	Down	AT3G01930	Major facilitator superfamily protein
Cg9g007000	0	0.22	0.33	5.74	10.83	13.57	100.672	-5.87473	0.509086	-11.5398	8.31493e-31	5.91078e-29	Down	AT2G31820	Ankyrin repeat family protein
CgUng000080	0.37	0.24	0.07	7.76	5.91	4.69	115.969	-4.94083	0.429313	-11.5087	1.19293e-30	8.3815e-29	Down	AT1G32450	nitrate transporter 1.5
Cg8g004940	62.82	59.33	94.9	11.01	10.95	8.69	600.809	2.68396	0.233219	11.5083	1.19756e-30	8.38151e-29	Up	AT2G03550	alpha/beta-Hydrolases superfamily protein
Cg5g033400	22.19	18.1	25.93	108.46	78.97	97	1064.63	-2.17998	0.189646	-11.495	1.39786e-30	9.74574e-29	Down	AT1G04040	HAD superfamily, subfamily IIIB acid phosphatase
Cg2g015270	77.25	87.69	82.43	10.84	11.89	20.31	882.314	2.49682	0.218783	11.4123	3.63005e-30	2.47376e-28	Up	-	-
Cg6g025130	19.15	18.29	15.31	4.25	4.32	2.95	275.69	2.233	0.195708	11.4098	3.73445e-30	2.53537e-28	Up	AT5G61430	NAC domain containing protein 100
Cg1g020450	153.9	199.99	144.22	24.36	29.01	41.03	1475.88	2.23148	0.195954	11.3878	4.81011e-30	3.25347e-28	Up	AT5G25280	serine-rich protein-related
Cg3g003780	2.12	0.99	0.19	0	0	0	125.726	4.13742	0.364428	11.3532	7.15196e-30	4.80161e-28	Up	-	-
Cg5g002630	3.33	2.8	2.34	10.3	13.75	14.99	457.256	-2.18825	0.192787	-11.3506	7.36246e-30	4.9247e-28	Down	AT4G00440	Protein of unknown function (DUF3741)
Cg3g008940	0.1	0.02	0.05	1.83	1.75	1.9	89.9694	-5.54995	0.489968	-11.3272	9.62744e-30	6.41605e-28	Down	AT4G19020	chromomethylase 2
Cg2g009220	52.74	78.24	36.24	0	0.67	0.41	225.428	7.99296	0.706081	11.3202	1.04252e-29	6.92228e-28	Up	AT5G47540	Mo25 family protein
Cg8g004100	15.69	16.04	30.1	1.27	2.97	2.73	152.585	4.09477	0.361867	11.3157	1.09727e-29	7.25923e-28	Up	AT1G47128	Granulin repeat cysteine protease family protein
Cg4g005420	0.44	0.1	0.61	4.28	3.71	4.81	236.179	-2.69659	0.238666	-11.2986	1.33311e-29	8.78739e-28	Down	AT3G57330	autoinhibited Ca2+-ATPase 11
Cg8g002950	4.37	4.89	5.45	0.35	0.05	0.42	88.5686	4.45804	0.395404	11.2746	1.75115e-29	1.15011e-27	Up	AT1G49960	Xanthine/uracil permease family protein
Cg8g022720	0.29	0	0.62	8.52	11.51	11.78	290.987	-4.02351	0.357163	-11.2652	1.94962e-29	1.27584e-27	Down	AT2G29090	cytochrome P450, family 707, subfamily A, polypeptide 2
Cg2g008860	0.38	1.57	1.17	35.78	26.61	17.32	196.038	-4.91367	0.436367	-11.2604	2.05853e-29	1.34226e-27	Down	AT5G05340	Peroxidase superfamily protein
Cg5g035710	6.08	8.06	4.02	0.11	0.09	0.04	117.063	5.90165	0.524257	11.2572	2.13516e-29	1.38724e-27	Up	AT5G55930	oligopeptide transporter 1
Cg5g008450	152.29	109.38	120.69	670.46	498.42	960.49	5787.83	-2.52085	0.224172	-11.2451	2.44733e-29	1.58438e-27	Down	AT4G12520	Bifunctional inhibitor/lipid-transfer protein/seed storage 2S albumin superfamily protein
Cg5g024080	19.19	14.52	17.26	52.53	48.64	44.19	189.106	-2.34382	0.20867	-11.2322	2.83372e-29	1.82152e-27	Down	-	-
Cg1g008560	17.93	12.32	10.94	58.94	98.33	68.67	1271.98	-2.51131	0.223776	-11.2224	3.16404e-29	2.02666e-27	Down	AT1G22380	UDP-glucosyl transferase 85A3
Cg1g001620	6.52	9.77	5.59	0.92	0.73	1.09	180.575	3.06415	0.273489	11.2039	3.89999e-29	2.48926e-27	Up	AT4G10770	oligopeptide transporter 7
Cg5g041210	5.22	3.44	4.46	18.79	17.61	21.73	538.104	-2.03573	0.181819	-11.1965	4.24164e-29	2.67903e-27	Down	AT5G41620	-
Cg5g008050	89.94	133.25	66.26	8.69	14.11	15.14	1104.1	2.87754	0.257732	11.1648	6.0609e-29	3.81479e-27	Up	AT4G17370	Oxidoreductase family protein
Cg9g009290	1.9	3.47	1.24	21.2	19.32	13.51	113.272	-2.77778	0.250338	-11.0961	1.31048e-28	8.13527e-27	Down	AT2G05620	proton gradient regulation 5
CgUng006810	2.6	3.36	3.14	14.33	13.32	13.39	179.217	-2.57335	0.23325	-11.0326	2.66077e-28	1.63498e-26	Down	AT4G19610	nucleotide binding;nucleic acid binding;RNA binding
Cg9g004570	1.8	2.34	2.05	8.94	7.82	9.92	230.028	-2.09718	0.190295	-11.0207	3.03823e-28	1.86061e-26	Down	AT3G06150	-
Cg7g014830	1.15	1.15	1.07	6.54	5.84	9.25	185.517	-2.678	0.243589	-10.9939	4.08817e-28	2.48679e-26	Down	AT1G25570	Di-glucose binding protein with Leucine-rich repeat domain
Cg5g016980	12.51	25.35	23.46	85.23	80.42	102.6	313.233	-2.08845	0.190033	-10.9899	4.27347e-28	2.59081e-26	Down	AT2G19770	profilin 5
Cg1g024330	14.35	13.7	19.11	63.75	51.02	67.91	2134.84	-2.01175	0.183309	-10.9746	5.06355e-28	3.0494e-26	Down	AT5G63810	beta-galactosidase 10
Cg5g024290	0	0	0	142.47	152.09	200.7	708.262	-13.0059	1.18514	-10.9741	5.09019e-28	3.05529e-26	Down	-	-
Cg5g004910	14.05	12.17	18.82	0.48	0	0.22	104.061	4.45679	0.406157	10.9731	5.14821e-28	3.07992e-26	Up	AT5G14740	carbonic anhydrase 2
Cg4g015850	6.71	0	2.05	0	0	0	173.93	7.63001	0.696007	10.9625	5.78483e-28	3.4494e-26	Up	-	-
Cg8g005600	11.62	10.22	9.23	0.85	1.27	0.49	140.788	2.80747	0.256401	10.9495	6.68085e-28	3.95245e-26	Up	-	-
Cg7g022420	14.92	12.46	12.09	2.35	1.68	1	238.959	2.38413	0.217791	10.9469	6.87896e-28	4.04854e-26	Up	AT3G54510	Early-responsive to dehydration stress protein (ERD4)
Cg5g017930	8.29	11.54	8.15	0.7	0.43	0.81	105.402	3.60783	0.329653	10.9443	7.07512e-28	4.15051e-26	Up	AT5G53420	CCT motif family protein
Cg4g012590	17.65	12.09	15.03	2.31	3.25	4.14	649.454	2.3927	0.218812	10.9349	7.84632e-28	4.58808e-26	Up	AT2G32590	-
Cg6g020720	12.47	7.13	10.68	0.68	0.6	1.09	160.041	3.5902	0.328687	10.9228	8.96496e-28	5.22533e-26	Up	AT5G15780	Pollen Ole e 1 allergen and extensin family protein
Cg5g008750	21.68	17.14	29.32	1.8	1.14	2.07	138.796	3.77233	0.347094	10.8683	1.63193e-27	9.36139e-26	Up	AT5G62360	Plant invertase/pectin methylesterase inhibitor superfamily protein
Cg4g017990	0.24	0.83	1.24	0	0	0	94.4582	4.73723	0.435998	10.8652	1.68769e-27	9.65073e-26	Up	AT4G21090	MITOCHONDRIAL FERREDOXIN 2
Cg6g007890	15.35	16.67	12.35	1.78	3.48	3.86	232.815	2.38107	0.220186	10.8139	2.95804e-27	1.67042e-25	Up	AT1G64950	cytochrome P450, family 89, subfamily A, polypeptide 5
Cg3g020910	42.91	61.63	31.56	0	0	9.6	103.847	6.20596	0.575705	10.7798	4.29006e-27	2.40019e-25	Up	-	-
Cg5g025350	0	0	0	2.28	2.93	2.17	105.605	-6.8253	0.633406	-10.7756	4.49064e-27	2.50467e-25	Down	AT3G53140	O-methyltransferase family protein
Cg3g006770	78.52	52.31	84.4	14.59	8.44	7.97	958.931	2.76241	0.256451	10.7717	4.68323e-27	2.59611e-25	Up	AT5G07010	sulfotransferase 2A
Cg5g039240	45.26	45.17	57.78	7.97	13.5	10.84	2161.78	2.16091	0.200898	10.7562	5.53809e-27	3.06064e-25	Up	AT3G62150	P-glycoprotein 21
Cg7g018960	8.36	6.43	7.2	1.24	1.67	1.73	231.216	2.1652	0.201469	10.7471	6.11805e-27	3.36066e-25	Up	AT1G70520	cysteine-rich RLK (RECEPTOR-like protein kinase) 2
Cg2g025840	32.71	34.71	21.5	6.41	6.52	4.72	574.121	2.19748	0.204734	10.7333	7.09819e-27	3.87557e-25	Up	AT2G24100	-
Cg3g000590	0	0	0	0	0	0	109.138	-3.00768	0.280683	-10.7156	8.60268e-27	4.68291e-25	Down	AT5G26710	Glutamyl/glutaminyl-tRNA synthetase, class Ic
Cg7g023750	0.35	0.42	0.39	3.32	6.58	8.03	144.954	-3.99861	0.373406	-10.7085	9.2874e-27	5.0405e-25	Down	AT5G60900	receptor-like protein kinase 1
Cg5g028900	117.88	195.22	109.21	20.74	27.26	33.03	7377.5	2.1745	0.203763	10.6717	1.3809e-26	7.4721e-25	Up	-	-
Cg7g022240	10.16	13.17	7.97	38.16	79.31	112.5	952.548	-2.99946	0.281386	-10.6596	1.57269e-26	8.45939e-25	Down	-	-
Cg8g005430	2.11	1.74	2.42	12.42	11.19	11.72	98.4523	-2.81417	0.264011	-10.6593	1.57779e-26	8.46173e-25	Down	AT2G15910	CSL zinc finger domain-containing protein
Cg6g016490	69.58	83.14	95.94	8.26	14.61	19.37	1697.5	2.71245	0.254892	10.6416	1.90913e-26	1.01189e-24	Up	AT3G10040	sequence-specific DNA binding transcription factors
Cg5g035160	4.47	5.23	7.5	0.14	0	0.14	99.7538	5.44329	0.512373	10.6237	2.3124e-26	1.21851e-24	Up	AT3G22640	cupin family protein
Cg9g000950	105.91	103.07	68.21	21.69	12.19	17.22	550.572	2.39813	0.226043	10.6092	2.70105e-26	1.41919e-24	Up	AT1G47960	cell wall / vacuolar inhibitor of fructosidase 1
Cg4g006150	0.17	0.05	0.11	5.17	10.34	9.67	99.4251	-5.97415	0.564038	-10.5918	3.25436e-26	1.70005e-24	Down	AT4G29680	Alkaline-phosphatase-like family protein
Cg9g020010	18.75	13.55	24.27	0.5	0.67	0.46	93.979	5.34442	0.505158	10.5797	3.70132e-26	1.92798e-24	Up	AT4G27410	NAC (No Apical Meristem) domain transcriptional regulator superfamily protein
Cg8g019400	4.15	6	4.86	24.62	17.08	23.52	434.622	-2.12933	0.2014	-10.5726	3.99271e-26	2.07381e-24	Down	AT3G45010	serine carboxypeptidase-like 48
Cg5g032750	0	0	0	0	0	0	223.173	2.15064	0.203517	10.5674	4.22158e-26	2.18642e-24	Up	-	-
Cg2g039310	3.93	6.24	7.7	58.19	53.43	32	344.975	-2.89195	0.273825	-10.5613	4.50326e-26	2.32566e-24	Down	-	-
Cg7g007850	1.44	1.63	2.15	44.81	31.04	59.57	195.836	-3.65012	0.346152	-10.5448	5.36617e-26	2.74781e-24	Down	AT1G17860	Kunitz family trypsin and protease inhibitor protein
Cg9g007480	20.14	26.71	12.58	1.89	3.09	2.44	259.284	2.72806	0.259123	10.528	6.41571e-26	3.27599e-24	Up	AT4G24000	cellulose synthase like G2
Cg3g020920	77.52	64.9	99.16	18.96	17.42	11.4	883.989	2.28134	0.216743	10.5255	6.58942e-26	3.35524e-24	Up	AT3G16150	N-terminal nucleophile aminohydrolases (Ntn hydrolases) superfamily protein
Cg6g002350	57.83	62.98	60.9	7.87	2.32	8.9	598.323	3.19018	0.303716	10.5038	8.29598e-26	4.18889e-24	Up	AT2G37130	Peroxidase superfamily protein
Cg2g003500	2.84	3.27	3.29	1.16	0.82	1.22	189.748	2.12154	0.202328	10.4856	1.00559e-25	4.99405e-24	Up	AT1G51340	MATE efflux family protein
Cg5g024090	0	0	0	32.65	35.34	27	481.554	-12.4498	1.18848	-10.4754	1.12089e-25	5.55146e-24	Down	AT5G24530	2-oxoglutarate (2OG) and Fe(II)-dependent oxygenase superfamily protein
Cg3g013360	6.79	9.1	7.58	0.66	1.13	0.21	139.93	3.20521	0.306049	10.4729	1.15084e-25	5.66881e-24	Up	AT5G49630	amino acid permease 6
Cg2g043050	0.86	1.78	2.67	18.06	18.4	15.62	152.281	-3.30786	0.316589	-10.4485	1.48939e-25	7.29681e-24	Down	AT1G28960	nudix hydrolase homolog 15
Cg8g023420	97.4	74.33	79.58	483.79	506.74	807.14	4261.95	-2.26306	0.216881	-10.4346	1.72412e-25	8.42402e-24	Down	AT1G07400	HSP20-like chaperones superfamily protein
Cg2g017180	0.36	0.16	0.3	4.87	5.15	6.98	119.484	-2.65559	0.255052	-10.412	2.18659e-25	1.06549e-23	Down	-	-
Cg7g020600	6.49	10.5	5.83	0.46	0.59	0.68	101.633	3.9588	0.380249	10.4111	2.20709e-25	1.0726e-23	Up	AT3G01470	homeobox 1
Cg2g006260	0	0	0	0.04	0	0	80.0658	5.64214	0.542084	10.4082	2.27416e-25	1.10224e-23	Up	AT3G06910	UB-like protease 1A
Cg5g026420	52.99	55.7	40.2	7.42	8.56	12.46	542.217	2.28603	0.219788	10.4011	2.45201e-25	1.18527e-23	Up	-	-
Cg3g011940	13.27	12.84	25.21	88.68	94.38	115.27	2989.36	-2.5245	0.242729	-10.4005	2.46663e-25	1.18917e-23	Down	AT1G05460	P-loop containing nucleoside triphosphate hydrolases superfamily protein
Cg2g040960	6.19	5.07	6.1	21.84	30.35	29.27	215.948	-2.30096	0.221528	-10.3868	2.84855e-25	1.36602e-23	Down	AT4G27270	Quinone reductase family protein
Cg1g026020	9.72	4.79	8.35	0.61	0.78	0.74	150.932	3.24206	0.312938	10.3601	3.76747e-25	1.79718e-23	Up	AT1G34300	lectin protein kinase family protein
Cg2g041840	1.35	1.09	1.1	6.1	6.04	8.86	122.856	-2.67837	0.259604	-10.3171	5.89634e-25	2.77618e-23	Down	AT4G27450	Aluminium induced protein with YGL and LRDR motifs
Cg9g005800	0	0	0	24.76	44.25	41.45	237.071	-9.0066	0.874197	-10.3027	6.85029e-25	3.21697e-23	Down	AT2G32030	Acyl-CoA N-acyltransferases (NAT) superfamily protein
Cg6g007900	0.09	0.04	0.26	7.34	5.42	3.99	95.1803	-4.3815	0.425837	-10.2891	7.88737e-25	3.68491e-23	Down	AT1G64950	cytochrome P450, family 89, subfamily A, polypeptide 5
Cg4g016820	0.43	0.34	0.51	3.22	2.6	3.05	114.463	-2.61946	0.25503	-10.2712	9.50099e-25	4.42736e-23	Down	AT3G07040	NB-ARC domain-containing disease resistance protein
Cg7g013230	38.89	30.08	51.79	8.16	9.6	7.55	776.482	2.24332	0.21913	10.2374	1.34829e-24	6.23479e-23	Up	AT4G19170	nine-cis-epoxycarotenoid dioxygenase 4
Cg3g008600	2.09	5.43	0.87	0	0	0	184.244	2.00584	0.195977	10.2351	1.38061e-24	6.36804e-23	Up	AT1G31970	DEA(D/H)-box RNA helicase family protein
Cg9g022980	1	0.51	0.28	5.59	8.22	12.83	250.883	-3.61211	0.353097	-10.2298	1.45856e-24	6.71049e-23	Down	AT5G35810	Ankyrin repeat family protein
Cg2g006640	10.75	16.28	11.43	0.15	0.35	1.62	146.463	4.09801	0.401003	10.2194	1.62331e-24	7.43075e-23	Up	AT3G01516	-
Cg9g011140	0	0	0	36.05	35.51	59.54	404.542	-12.1962	1.19399	-10.2146	1.7051e-24	7.76594e-23	Down	-	-
Cg9g028140	3.86	6.16	4.06	19.52	33.97	28.9	423.316	-2.42904	0.237816	-10.2139	1.71736e-24	7.80216e-23	Down	AT4G27950	cytokinin response factor 4
Cg1g014740	10.69	10.17	7.76	2.08	2.56	2.47	163.848	2.29991	0.225231	10.2113	1.7642e-24	7.9949e-23	Up	AT1G79900	Mitochondrial substrate carrier family protein
Cg4g016560	22.03	6.03	12.44	3.06	0	0.56	231.711	2.77707	0.272028	10.2088	1.81126e-24	8.18769e-23	Up	-	-
Cg5g000440	23.33	26.6	28.31	1.8	4	4.73	432.705	2.86557	0.28125	10.1887	2.2268e-24	1.00162e-22	Up	AT4G24140	alpha/beta-Hydrolases superfamily protein
Cg7g010820	0.05	0.13	0.12	1.44	1.57	3.36	115.249	-4.55226	0.447147	-10.1807	2.41818e-24	1.08501e-22	Down	AT3G48770	DNA binding;ATP binding
Cg5g019000	15.08	17.87	9.23	1.3	1.9	1.55	148.899	3.15986	0.31112	10.1564	3.10242e-24	1.38176e-22	Up	AT1G73500	MAP kinase kinase 9
Cg3g003020	7.19	6.81	7.5	1.49	1.77	1.19	182.901	2.15659	0.212751	10.1367	3.79761e-24	1.68628e-22	Up	AT4G26090	NB-ARC domain-containing disease resistance protein
Cg1g017070	14.84	15.37	11.96	2.58	3.13	4.2	229.72	2.13088	0.210224	10.1362	3.81569e-24	1.687e-22	Up	AT1G15410	aspartate-glutamate racemase family
Cg5g009870	23.71	14.69	20.18	4.49	2.9	2.57	319.488	2.44997	0.241907	10.1278	4.16054e-24	1.83499e-22	Up	AT4G23060	IQ-domain 22
Cg5g002780	16.32	11.83	10.75	0.2	0	0.52	90.2336	3.54124	0.350081	10.1155	4.71635e-24	2.06506e-22	Up	AT1G12805	nucleotide binding
Cg6g017300	5.08	4.88	3.34	0.37	0.3	0.56	104.721	3.13029	0.31008	10.0951	5.80734e-24	2.53052e-22	Up	AT3G51550	Malectin/receptor-like protein kinase family protein
Cg2g017150	4.07	2.76	4.8	23.4	18.33	21.19	497.35	-2.41612	0.239545	-10.0863	6.35202e-24	2.76122e-22	Down	AT4G12010	Disease resistance protein (TIR-NBS-LRR class) family
Cg1g006470	1.2	1.25	1.88	7.37	7.66	10.67	316.105	-2.5825	0.257119	-10.044	9.76481e-24	4.20365e-22	Down	AT5G67470	formin homolog 6
Cg8g004960	41.21	66.29	36.06	10.32	14.44	10.34	363.556	2.57693	0.25658	10.0434	9.82695e-24	4.21118e-22	Up	AT1G19190	alpha/beta-Hydrolases superfamily protein
Cg4g018980	2.64	1.33	1.59	0.42	0.07	0.08	77.1496	4.40088	0.439266	10.0187	1.26136e-23	5.37993e-22	Up	AT4G12070	-
Cg2g036430	0.84	0.34	0.55	3.21	3.59	3.52	169.201	-2.38614	0.238747	-9.99442	1.61223e-23	6.81233e-22	Down	-	-
Cg3g021360	1.01	0.96	1.04	10.25	5.83	7.9	129.566	-3.02721	0.302966	-9.99192	1.65353e-23	6.97061e-22	Down	-	-
Cg4g024070	4.71	3.58	3.49	0.2	0.23	0.4	70.7313	3.53104	0.353635	9.98497	1.77357e-23	7.45926e-22	Up	AT5G48930	hydroxycinnamoyl-CoA shikimate/quinate hydroxycinnamoyl transferase
Cg2g040850	0.36	0.39	0.45	2.53	4.37	8.46	126.146	-3.94134	0.395365	-9.96888	2.08576e-23	8.67171e-22	Down	AT1G61680	terpene synthase 14
Cg9g008130	0.62	0.11	0.08	7.72	9.54	5.86	65.044	-5.50761	0.555257	-9.91903	3.4409e-23	1.4208e-21	Down	AT3G23250	myb domain protein 15
Cg7g018030	0.1	0.13	0.2	3.97	4.65	7.26	73.1376	-5.16879	0.521758	-9.90648	3.90134e-23	1.59638e-21	Down	AT1G67750	Pectate lyase family protein
Cg8g018300	24.74	32.94	22.62	2.8	5.19	3.75	395.355	2.59221	0.261704	9.90511	3.95542e-23	1.61486e-21	Up	AT1G08230	Transmembrane amino acid transporter family protein
Cg8g021600	18.98	22.15	14.13	3.43	2.52	3.55	141.784	2.51993	0.254719	9.89296	4.46609e-23	1.81925e-21	Up	AT2G28660	Chloroplast-targeted copper chaperone protein
Cg9g005670	2.14	2.21	2.54	10.81	10.63	7.24	224.351	-2.0045	0.202799	-9.88414	4.87733e-23	1.98232e-21	Down	AT3G22520	-
Cg3g013410	0.34	0.15	0	13.92	16.19	11.37	62.3378	-5.29369	0.536461	-9.86781	5.74066e-23	2.30734e-21	Down	AT1G58330	transcription factor-related
Cg2g033770	33.14	28.29	25.58	1.48	5.15	3.44	243.983	3.18143	0.322543	9.86358	5.98734e-23	2.40116e-21	Up	AT2G01430	homeobox-leucine zipper protein 17
Cg7g022430	7.22	5.73	6.21	0.34	0.13	0.67	97.0317	2.6973	0.273928	9.84673	7.08122e-23	2.82734e-21	Up	AT3G54510	Early-responsive to dehydration stress protein (ERD4)
Cg5g037300	7.36	9.91	9.32	0.67	1.43	1.65	107.26	2.82193	0.286754	9.84094	7.50101e-23	2.98837e-21	Up	AT1G02860	SPX (SYG1/Pho81/XPR1) domain-containing protein
Cg5g024240	0	0	0	18.85	17.24	17.1	285.086	-11.6939	1.18997	-9.82706	8.60951e-23	3.41498e-21	Down	-	-
Cg7g013180	0.63	0.32	0.48	3.61	5.9	5.84	101.482	-3.49858	0.356226	-9.82123	9.12233e-23	3.60681e-21	Down	AT3G08510	phospholipase C 2
Cg5g027210	8.97	8.27	8.6	1.38	1	1.62	118.24	2.59707	0.264596	9.81524	9.68104e-23	3.79844e-21	Up	AT4G18160	Ca2+ activated outward rectifying K+ channel 6
Cg3g003480	0	0	0	0	0	0	143.793	2.29951	0.23449	9.80642	1.05654e-22	4.13648e-21	Up	-	-
Cg6g023390	116.77	101.76	175.28	581.29	484.87	507.78	6122.97	-2.02402	0.206461	-9.80343	1.08827e-22	4.25153e-21	Down	AT5G40150	Peroxidase superfamily protein
Cg5g040700	0.42	0.37	0.49	7.4	4.64	5.55	70.779	-3.8925	0.39718	-9.80036	1.12187e-22	4.36399e-21	Down	AT5G62280	Protein of unknown function (DUF1442)
Cg4g016850	0.09	0.08	0.03	1.77	2.22	2.44	67.723	-3.60492	0.36833	-9.78719	1.27804e-22	4.96081e-21	Down	AT3G07040	NB-ARC domain-containing disease resistance protein
Cg2g002880	0.95	0.68	0.39	3.53	3.39	3.53	154.28	-2.61434	0.267662	-9.76731	1.55534e-22	5.99866e-21	Down	AT4G31980	-
Cg9g029710	6.69	6.14	8.61	1.65	0.98	1.16	236.918	2.52798	0.25901	9.76014	1.66917e-22	6.41041e-21	Up	AT3G12670	CTP synthase family protein
Cg8g010670	15.17	11.08	9.33	0.49	0	0.43	82.4615	5.84518	0.598989	9.75841	1.698e-22	6.50731e-21	Up	AT5G28640	SSXT family protein
Cg3g006200	0.19	0.64	0.37	8.52	4.2	6.14	148.517	-3.8405	0.394618	-9.7322	2.19778e-22	8.3872e-21	Down	AT5G64570	beta-D-xylosidase 4
Cg9g016300	0.76	0.87	0.66	3.71	2.85	3.97	198.773	-2.05712	0.211396	-9.73109	2.2221e-22	8.46107e-21	Down	AT3G10180	P-loop containing nucleoside triphosphate hydrolases superfamily protein
Cg4g017560	3.85	2.64	3.61	0.65	0.91	1.74	215.085	2.88413	0.296389	9.73088	2.22648e-22	8.46107e-21	Up	AT5G20635	-
Cg4g014030	40.75	63.37	41.8	0.81	2.24	2.63	1118.89	4.66977	0.480408	9.72041	2.46777e-22	9.35841e-21	Up	AT5G55930	oligopeptide transporter 1
Cg3g010740	0	0.38	0.46	1.82	3.97	4.18	106.163	-4.22215	0.434389	-9.71974	2.48411e-22	9.40071e-21	Down	AT5G48930	hydroxycinnamoyl-CoA shikimate/quinate hydroxycinnamoyl transferase
Cg6g004810	34.52	41.38	48.32	12.46	10.97	7.8	503.937	2.03479	0.209441	9.71535	2.59367e-22	9.7949e-21	Up	-	-
Cg3g001050	0.32	0.14	0	7.09	4.84	5.82	61.1561	-5.25916	0.541962	-9.70392	2.90119e-22	1.09334e-20	Down	AT5G38780	S-adenosyl-L-methionine-dependent methyltransferases superfamily protein
Cg6g008420	2.23	1.68	2.06	11.35	12.41	9.52	130.185	-2.33033	0.240337	-9.69607	3.13324e-22	1.1759e-20	Down	AT3G02630	Plant stearoyl-acyl-carrier-protein desaturase family protein
Cg9g016340	36.5	61.8	37.12	0.76	3.6	4.79	75.4221	3.83317	0.395451	9.69314	3.22453e-22	1.20767e-20	Up	AT2G41290	strictosidine synthase-like 2
Cg4g016510	37.43	36	36.66	10.93	6.82	2.44	242.399	2.34632	0.242259	9.68518	3.48609e-22	1.30025e-20	Up	AT4G27080	PDI-like 5-4
Cg7g011120	0.05	0.04	0.42	2.22	2.59	2.74	102.142	-3.71666	0.3847	-9.6612	4.40686e-22	1.6336e-20	Down	AT5G61980	ARF-GAP domain 1
Cg5g034610	27.18	13.48	36.57	1.33	2.24	2.77	200.283	3.61324	0.374565	9.64649	5.08695e-22	1.87421e-20	Up	AT5G43700	AUX/IAA transcriptional regulator family protein
Cg9g019770	0	0	0	0	0	0	270.793	11.4427	1.18759	9.63523	5.67631e-22	2.08288e-20	Up	-	-
Cg2g003810	3.32	2.55	3.11	0.63	0.73	0.63	134.784	2.26141	0.234737	9.63383	5.75454e-22	2.10733e-20	Up	AT3G46530	NB-ARC domain-containing disease resistance protein
Cg2g025640	2.17	3.62	2.22	11.84	11.87	9.82	197.087	-2.18971	0.227567	-9.62227	6.43946e-22	2.35339e-20	Down	AT5G48930	hydroxycinnamoyl-CoA shikimate/quinate hydroxycinnamoyl transferase
Cg5g026440	12.89	7.59	10.4	0.35	0.2	0.69	68.2833	5.39081	0.562449	9.58454	9.28713e-22	3.33362e-20	Up	-	-
Cg2g025570	0	0	0	0	0	0	182.128	-3.162	0.329974	-9.5826	9.46338e-22	3.38349e-20	Down	AT4G32140	EamA-like transporter family
Cg5g034040	20.6	20.11	13.72	53.46	89.23	102.72	1941.12	-2.23445	0.233669	-9.56248	1.14966e-21	4.0703e-20	Down	AT3G54700	phosphate transporter 1;7
Cg2g038880	6.46	6.93	6.5	19.61	42.05	54.83	949.198	-2.55877	0.26802	-9.54694	1.33581e-21	4.71096e-20	Down	AT4G20820	FAD-binding Berberine family protein
Cg9g008800	1	1.63	2.06	0.11	0.13	0.15	108.291	2.64503	0.2772	9.54195	1.40176e-21	4.93391e-20	Up	-	-
Cg2g026020	0.11	0.37	0.2	1.51	2.83	1.82	79.1065	-2.97096	0.31144	-9.53945	1.43595e-21	5.04446e-20	Down	AT1G79640	Protein kinase superfamily protein
Cg6g006310	0.38	0	0.27	21.16	33.43	30.75	78.391	-6.14581	0.644308	-9.53862	1.44739e-21	5.07484e-20	Down	-	-
Cg8g002430	27.33	20.1	16.8	2.4	3.67	3.22	112.713	2.78137	0.291748	9.53346	1.52134e-21	5.3238e-20	Up	AT1G71430	-
Cg5g019400	0.33	0.07	0.16	2.05	2.11	3.25	89.2262	-3.76141	0.396899	-9.47701	2.61663e-21	8.89899e-20	Down	AT1G73080	PEP1 receptor 1
Cg2g047260	9.57	6.84	8.71	0.14	0.08	0.47	62.94	4.97026	0.524542	9.47543	2.65674e-21	9.01848e-20	Up	AT5G49800	Polyketide cyclase/dehydrase and lipid transport superfamily protein
Cg2g024850	1.71	0.95	1.02	0	0	0	239.987	11.2687	1.19103	9.4613	3.04135e-21	1.02473e-19	Up	-	-
Cg3g018180	3.92	2.42	2.54	0.41	0.17	0.23	67.6331	3.69102	0.390831	9.44404	3.58688e-21	1.19962e-19	Up	AT5G42120	Concanavalin A-like lectin protein kinase family protein
Cg8g010980	0	0	0	0	0	0	74.7535	2.95773	0.313852	9.42394	4.34478e-21	1.44775e-19	Up	AT3G60245	Zinc-binding ribosomal protein family protein
Cg3g014760	2.11	1.8	4.14	18.69	35.75	22.65	251.686	-3.25412	0.345412	-9.42099	4.46847e-21	1.48624e-19	Down	AT5G64260	EXORDIUM like 2
Cg5g033330	6.89	6.21	6.61	0.27	0.23	0.36	56.4085	4.46973	0.474911	9.41173	4.88031e-21	1.61728e-19	Up	AT1G04520	plasmodesmata-located protein 2
Cg5g008900	75.67	82.99	45.89	9.86	16.97	15.75	1714.73	2.16636	0.230195	9.41098	4.91545e-21	1.62596e-19	Up	AT4G12290	Copper amine oxidase family protein
Cg8g022340	1.75	2.65	1.18	10.26	8.55	10.57	213.909	-2.48461	0.264364	-9.39848	5.53593e-21	1.81793e-19	Down	AT3G46550	Fasciclin-like arabinogalactan family protein
Cg9g010810	1.86	2.24	1.42	0.29	0.13	0.23	67.7034	3.6782	0.391544	9.39409	5.77167e-21	1.89192e-19	Up	-	-
Cg6g013920	4.93	5.39	4.74	0.94	1.16	1.58	161.653	2.1013	0.224115	9.376	6.8526e-21	2.23011e-19	Up	AT3G11760	-
Cg8g021580	1.33	0.46	0.95	5.62	8.17	8.69	154.807	-3.06636	0.327187	-9.37187	7.12603e-21	2.31494e-19	Down	AT5G59730	exocyst subunit exo70 family protein H7
Cg5g024180	0	0	0	4.99	5.51	5.44	194.828	-11.1443	1.19084	-9.35833	8.10036e-21	2.62206e-19	Down	-	-
Cg7g010000	9.13	5	6.23	17.76	42.82	34.51	208.009	-2.78152	0.297484	-9.35014	8.75305e-21	2.82828e-19	Down	AT2G38790	-
Cg1g021090	11.66	14.09	10.06	0.39	0.23	0.52	70.7763	3.57841	0.383158	9.33925	9.70161e-21	3.1283e-19	Up	AT1G15900	-
Cg6g019310	0.33	0.16	0.41	0.03	0	0	69.1913	4.35918	0.466767	9.3391	9.71606e-21	3.1283e-19	Up	AT1G66920	Protein kinase superfamily protein
Cg3g005480	0	0	0	14.27	12.4	11.85	187.077	-11.0857	1.19108	-9.30729	1.31141e-20	4.19259e-19	Down	AT3G57990	-
Cg8g002850	6.57	5.26	4.47	0.47	0.43	1.36	158.541	2.80994	0.302828	9.27899	1.71097e-20	5.45074e-19	Up	AT1G33540	serine carboxypeptidase-like 18
Cg3g013030	30.73	28.25	44.24	6.54	6.94	9.02	411.919	2.19473	0.236724	9.27124	1.84003e-20	5.84136e-19	Up	AT1G58420	Uncharacterised conserved protein UCP031279
Cg9g015600	1.31	0.86	0.89	5.61	3.8	4.6	181.339	-2.17162	0.234526	-9.2596	2.05194e-20	6.49136e-19	Down	AT1G04920	sucrose phosphate synthase 3F
Cg9g004550	1.7	2.29	1.08	8.88	19.59	18.89	100.488	-3.85242	0.417905	-9.21841	3.01543e-20	9.50622e-19	Down	AT1G03220	Eukaryotic aspartyl protease family protein
Cg5g003260	1.14	0.97	1.79	8.34	6.42	10.4	166.365	-2.70943	0.294363	-9.20438	3.43664e-20	1.0794e-18	Down	AT2G02800	protein kinase 2B
Cg1g028360	1.42	1.28	1.06	4.83	6.66	7.1	145.493	-2.35831	0.256412	-9.19734	3.66932e-20	1.14481e-18	Down	AT5G45540	Protein of unknown function (DUF594)
Cg1g002730	2.26	2.21	4.02	18.95	40.48	38.14	263.402	-3.30127	0.359828	-9.17457	4.53372e-20	1.40965e-18	Down	AT4G34410	redox responsive transcription factor 1
Cg4g019350	0.34	0.48	0.13	5.53	4.98	7.18	82.1691	-3.97373	0.433678	-9.16286	5.0542e-20	1.56344e-18	Down	AT1G54270	eif4a-2
Cg9g005770	0.73	1.29	0.48	5.76	14.6	12.42	76.1724	-4.39435	0.480789	-9.13987	6.2526e-20	1.93085e-18	Down	AT2G32030	Acyl-CoA N-acyltransferases (NAT) superfamily protein
Cg8g024820	10.41	12.02	8.57	0	0	0.17	123.959	7.87029	0.862416	9.12586	7.11705e-20	2.19406e-18	Up	AT1G58430	GDSL-like Lipase/Acylhydrolase family protein
Cg5g042470	12.94	14.62	15.04	0	0	0	182.611	10.8751	1.19223	9.1216	7.40264e-20	2.27437e-18	Up	-	-
Cg9g011420	0	0	0	14.32	13.49	14.61	162.157	-10.8783	1.19369	-9.11317	8.00104e-20	2.44946e-18	Down	AT3G50120	Plant protein of unknown function (DUF247)
Cg3g007920	0.07	0.06	0	2.52	2.93	2.89	65.1965	-6.36824	0.700457	-9.09154	9.76445e-20	2.9698e-18	Down	AT4G23180	cysteine-rich RLK (RECEPTOR-like protein kinase) 10
Cg2g013450	10.99	9.22	12.33	1.42	0.72	1.03	71.6498	3.3486	0.370408	9.0403	1.56249e-19	4.71267e-18	Up	AT5G53870	early nodulin-like protein 1
Cg1g020890	4.72	4.46	2.89	0.18	0	0	66.0707	4.91009	0.543741	9.03019	1.7137e-19	5.16018e-18	Up	AT1G15290	Tetratricopeptide repeat (TPR)-like superfamily protein
Cg9g011950	0	0	0	0	0	0	176.947	10.8296	1.20063	9.01998	1.8813e-19	5.65545e-18	Up	AT1G50180	NB-ARC domain-containing disease resistance protein
Cg4g005910	3.51	0	0	0	1.01	0	115.123	-2.728	0.303057	-9.00161	2.22438e-19	6.64272e-18	Down	AT1G07080	Thioredoxin superfamily protein
Cg5g026610	3.62	8.69	2.98	20.06	46.81	38.13	226.138	-3.49925	0.388778	-9.00064	2.24399e-19	6.69026e-18	Down	-	-
Cg6g008630	5.29	4.7	3.4	0.49	0.53	0.36	92.2136	2.90766	0.323539	8.98707	2.53913e-19	7.49623e-18	Up	AT3G03630	cysteine synthase 26
Cg3g025150	4.63	8.62	5.04	0.33	0.28	0.19	73.3606	4.42925	0.493185	8.98091	2.68526e-19	7.91475e-18	Up	AT3G26040	HXXXD-type acyl-transferase family protein
Cg2g002330	0.03	0	0	1.36	1.32	1.93	75.9956	-6.91601	0.771435	-8.96512	3.09948e-19	9.04738e-18	Down	AT4G02180	DC1 domain-containing protein
Cg5g021340	1.17	1.2	0.42	6.59	12.65	14.41	159.65	-3.65751	0.408341	-8.957	3.33634e-19	9.72314e-18	Down	AT1G07160	Protein phosphatase 2C family protein
Cg3g009270	0	0	0	16.1	16.81	11.16	143.051	-10.6991	1.19635	-8.94311	3.78377e-19	1.10094e-17	Down	AT5G27720	Small nuclear ribonucleoprotein family protein
Cg7g020360	0	0	0	6.56	4.59	4.97	147.329	-10.7419	1.20119	-8.9427	3.79765e-19	1.1032e-17	Down	AT1G10385	Vps51/Vps67 family (components of vesicular transport) protein
Cg9g006040	0	0	0	20.62	16.13	14.19	141.798	-10.6867	1.19583	-8.93663	4.01206e-19	1.16177e-17	Down	-	-
Cg9g028510	17.05	11.87	10.87	0	0	0	167.646	10.7485	1.20344	8.93143	4.20524e-19	1.21383e-17	Up	AT5G53130	cyclic nucleotide gated channel 1
Cg2g006510	0.74	1.51	1.04	6.2	4.88	6.53	146.469	-2.48352	0.278151	-8.9287	4.3105e-19	1.24223e-17	Down	AT3G27960	Tetratricopeptide repeat (TPR)-like superfamily protein
CgUng006620	0.09	0.29	0.18	3.46	4.06	2.88	52.7809	-5.21527	0.584397	-8.9242	4.48939e-19	1.29173e-17	Down	AT1G09420	glucose-6-phosphate dehydrogenase 4
Cg3g009180	0	0.16	0	0	0	0	157.547	10.66	1.19515	8.91942	4.6873e-19	1.34654e-17	Up	AT4G19040	ENHANCED DISEASE RESISTANCE 2
Cg1g014950	7.87	12.91	6.4	1.04	1.56	0.93	141.576	2.81407	0.315574	8.91731	4.77763e-19	1.37032e-17	Up	AT1G52330	Late embryogenesis abundant (LEA) hydroxyproline-rich glycoprotein family
Cg4g006570	0	0	0	0	0	0	136.207	-10.6276	1.19446	-8.89742	5.71598e-19	1.62914e-17	Down	AT1G74700	tRNAse Z1
Cg5g007700	0.84	1.03	1.75	5.31	6.51	6.71	130.929	-2.85196	0.320898	-8.88742	6.25468e-19	1.77709e-17	Down	AT5G60900	receptor-like protein kinase 1
Cg1g021620	3.25	2.76	2.59	0.95	0.82	0.72	120.611	2.24354	0.252801	8.87473	7.01035e-19	1.98248e-17	Up	AT3G50940	P-loop containing nucleoside triphosphate hydrolases superfamily protein
Cg6g014720	0.71	0.31	0.54	5.15	4.14	8.58	98.3539	-3.60803	0.407606	-8.85176	8.61494e-19	2.42113e-17	Down	AT3G52500	Eukaryotic aspartyl protease family protein
Cg4g006580	0	0	0	2.25	1.33	0	131.523	-10.5758	1.19501	-8.84999	8.75306e-19	2.45614e-17	Down	AT1G79610	Na+/H+ antiporter 6
Cg9g016730	0.99	1.52	1.12	0	0	0	149.113	10.5803	1.19688	8.83991	9.57985e-19	2.6716e-17	Up	AT4G26410	Uncharacterised conserved protein UCP022280
Cg5g026310	0	0	0	25.76	36.05	44.03	396.006	-5.58115	0.6314	-8.83932	9.62991e-19	2.68143e-17	Down	AT2G31880	Leucine-rich repeat protein kinase family protein
Cg4g000460	0.18	0.13	0.38	3.12	3.38	2.83	60.3365	-3.89996	0.441718	-8.82907	1.05552e-18	2.93457e-17	Down	AT1G70250	receptor serine/threonine kinase, putative
Cg2g028350	9.57	9.05	6.79	1.45	1.88	1.62	151.976	2.29504	0.260239	8.81898	1.15509e-18	3.1918e-17	Up	AT4G32300	S-domain-2 5
Cg2g011500	16.91	17.62	9.15	1.77	1.9	3.01	287.248	2.77081	0.314313	8.81547	1.19183e-18	3.28475e-17	Up	AT1G51540	Galactose oxidase/kelch repeat superfamily protein
Cg4g024520	4.16	3.15	3.81	0.23	0.38	0.31	58.9563	3.69547	0.419284	8.81376	1.21021e-18	3.3289e-17	Up	AT2G24270	aldehyde dehydrogenase 11A3
Cg5g012600	4.76	3.76	11.7	0.16	0.15	0	95.5234	5.93766	0.67557	8.78911	1.50745e-18	4.11531e-17	Up	AT4G31940	cytochrome P450, family 82, subfamily C, polypeptide 4
Cg4g000480	0.27	0.59	0.81	4.98	6.83	10.86	90.126	-3.28804	0.374119	-8.78876	1.51214e-18	4.12189e-17	Down	AT1G70250	receptor serine/threonine kinase, putative
Cg2g011460	2.03	2.04	1.96	0	0.03	0.15	53.7708	4.72348	0.537967	8.78024	1.63124e-18	4.43321e-17	Up	AT1G11330	S-locus lectin protein kinase family protein
Cg4g019400	0.9	1.35	1.49	10.18	8.43	7.32	97.4826	-2.682	0.305517	-8.77855	1.65594e-18	4.49358e-17	Down	AT5G11950	Putative lysine decarboxylase family protein
Cg2g007590	1.14	0.54	0.97	8.63	5.88	7.8	107.831	-2.94605	0.335811	-8.77294	1.74064e-18	4.70933e-17	Down	AT5G14450	GDSL-like Lipase/Acylhydrolase superfamily protein
Cg7g007610	6.03	5.7	7.11	0.85	0.16	0.47	59.2762	4.02451	0.459386	8.76063	1.94168e-18	5.22983e-17	Up	-	-
Cg3g021110	0.57	0.5	0.44	6.25	8.48	10.76	57.0353	-3.91984	0.448431	-8.74123	2.30577e-18	6.18294e-17	Down	AT1G46480	WUSCHEL related homeobox 4
Cg5g003600	1.69	2.09	1.65	7.96	8.48	7.88	92.2187	-2.58572	0.296055	-8.73391	2.46023e-18	6.58737e-17	Down	AT5G62680	Major facilitator superfamily protein
Cg2g041090	0.41	0.36	0.68	3.9	8.4	13.24	85.9169	-3.76731	0.431586	-8.72899	2.56951e-18	6.84963e-17	Down	AT2G31180	myb domain protein 14
Cg5g042420	2.52	1.62	2.06	10.04	10.6	5.61	113.712	-2.30986	0.265191	-8.71018	3.03392e-18	8.01081e-17	Down	-	-
Cg1g007760	7.25	7.25	6.01	0.95	1.49	0.77	123.94	2.5218	0.289824	8.70115	3.28543e-18	8.64367e-17	Up	AT5G65530	Protein kinase superfamily protein
Cg8g023290	15.78	6.51	12.7	53.83	28.44	42.35	235.087	-2.18874	0.251926	-8.68802	3.68825e-18	9.64745e-17	Down	AT2G29420	glutathione S-transferase tau 7
Cg8g020560	1.72	2.36	1.33	9.77	9.02	9.14	125.745	-2.3681	0.272598	-8.68718	3.71548e-18	9.69361e-17	Down	AT5G60490	FASCICLIN-like arabinogalactan-protein 12
Cg6g003160	0	0	0	6.14	3.75	6.94	95.3091	-7.66929	0.882831	-8.68715	3.71659e-18	9.69361e-17	Down	AT5G02790	Glutathione S-transferase family protein
Cg8g010040	3.46	3.88	1.99	0.13	0.11	0.04	54.0622	5.06756	0.58393	8.67837	4.01489e-18	1.04117e-16	Up	AT1G08630	threonine aldolase 1
Cg5g034120	3.16	2.38	2.67	0.07	0	0.1	51.8016	4.99954	0.57708	8.66352	4.57426e-18	1.17781e-16	Up	AT5G24530	2-oxoglutarate (2OG) and Fe(II)-dependent oxygenase superfamily protein
Cg4g012960	5.72	5.42	4.68	0.51	0.8	0.54	66.5517	3.31062	0.382255	8.66078	4.68532e-18	1.20128e-16	Up	AT5G55380	MBOAT (membrane bound O-acyl transferase) family protein
Cg3g022000	17.26	12.12	21.18	2.83	3.02	4.2	277.35	2.30077	0.266366	8.6376	5.74037e-18	1.45736e-16	Up	AT4G31940	cytochrome P450, family 82, subfamily C, polypeptide 4
Cg7g001960	0.17	0.24	0.05	0.59	0.78	0.87	83.9078	-2.39961	0.277885	-8.63528	5.85835e-18	1.48524e-16	Down	AT2G40116	Phosphoinositide-specific phospholipase C family protein
Cg3g017400	2.12	4.07	3.49	15.89	12.19	11.62	177.277	-2.03709	0.236137	-8.62672	6.31353e-18	1.59617e-16	Down	AT5G51810	gibberellin 20 oxidase 2
Cg7g019960	3.45	3.97	3.09	18.63	17.2	23.55	122.957	-2.14076	0.249094	-8.5942	8.38456e-18	2.10508e-16	Down	AT5G14920	Gibberellin-regulated family protein
Cg6g006680	7.77	4.83	9.94	27.47	27.75	28.15	1064.08	-2.05045	0.238645	-8.59205	8.54279e-18	2.13888e-16	Down	AT3G47570	Leucine-rich repeat protein kinase family protein
Cg6g010390	1.11	4	2.07	19.34	17.55	17.12	227.168	-2.92024	0.340513	-8.57598	9.82431e-18	2.43286e-16	Down	AT2G38500	2-oxoglutarate (2OG) and Fe(II)-dependent oxygenase superfamily protein
Cg2g045280	1.5	1.02	1.04	7.02	4.75	8.04	152.101	-2.42387	0.282694	-8.57421	9.97726e-18	2.46736e-16	Down	AT4G22010	SKU5 similar 4
Cg1g012850	1.15	2.62	1.33	0.38	0.35	0.3	150.806	2.37793	0.278538	8.53718	1.37532e-17	3.35087e-16	Up	AT3G14130	Aldolase-type TIM barrel family protein
Cg4g021000	3.93	3.2	2.3	11.67	19.33	29.02	175.936	-2.93498	0.34385	-8.53565	1.39375e-17	3.39121e-16	Down	AT5G57150	basic helix-loop-helix (bHLH) DNA-binding superfamily protein
Cg2g034700	0.23	1.32	0.37	0.37	0	0.41	189.305	2.05959	0.241583	8.5254	1.52281e-17	3.68617e-16	Up	-	-
Cg2g021180	490.55	571.49	210.58	7.99	9.92	21.47	4769.32	4.98368	0.585869	8.50647	1.79306e-17	4.32794e-16	Up	AT4G27450	Aluminium induced protein with YGL and LRDR motifs
Cg2g044410	161.56	137.33	160.18	29.11	39.21	36.37	327.223	2.06532	0.243472	8.48279	2.19863e-17	5.27875e-16	Up	AT2G34430	light-harvesting chlorophyll-protein complex II subunit B1
Cg5g024150	0	0	0	18.21	15.94	18.99	98.4602	-10.1595	1.19927	-8.47139	2.42484e-17	5.78356e-16	Down	-	-
Cg2g009120	4.09	3.11	4.41	0	0	0	72.7105	6.68419	0.789219	8.46938	2.46698e-17	5.87635e-16	Up	AT3G59030	MATE efflux family protein
Cg2g010020	1.46	1.56	1.8	5.3	10.08	11.8	226.846	-2.61725	0.309267	-8.46275	2.61156e-17	6.20441e-16	Down	AT2G33500	B-box type zinc finger protein with CCT domain
Cg1g028830	153.07	129.69	242.86	59.07	36.17	49.28	2164.12	2.07996	0.245822	8.46126	2.64495e-17	6.26733e-16	Up	AT4G39700	Heavy metal transport/detoxification superfamily protein
Cg7g016650	67.18	106.69	38.87	3.18	7.18	3.92	915.153	3.85453	0.456798	8.43815	3.22404e-17	7.57022e-16	Up	-	-
Cg1g017120	0.53	0.73	1.12	3.94	4.08	4.46	113.907	-2.27828	0.270174	-8.43263	3.37971e-17	7.92549e-16	Down	AT5G63020	Disease resistance protein (CC-NBS-LRR class) family
Cg2g021710	4.53	4.45	4.03	0.26	0.57	0.66	59.6302	2.97757	0.353168	8.43102	3.42654e-17	8.02492e-16	Up	AT2G24580	FAD-dependent oxidoreductase family protein
Cg9g019760	23.66	18.19	16	2.09	4.2	4.51	323.83	2.36799	0.281925	8.39934	4.49014e-17	1.04216e-15	Up	AT3G26300	cytochrome P450, family 71, subfamily B, polypeptide 34
Cg2g038130	54.11	36.35	131.05	0.59	0.31	0.26	786.618	7.2403	0.862346	8.39604	4.61781e-17	1.07042e-15	Up	AT1G31260	zinc transporter 10 precursor
Cg5g043360	25.9	16.82	22.99	2.43	4.43	4.09	182.957	2.52514	0.300871	8.39276	4.7486e-17	1.09793e-15	Up	AT5G62280	Protein of unknown function (DUF1442)
Cg1g008180	8.82	8.87	4.09	0.46	0.94	0.62	113.358	3.06633	0.365552	8.38821	4.9358e-17	1.13976e-15	Up	AT5G65380	MATE efflux family protein
Cg5g002560	3.71	4.79	6.21	15.2	31.92	30.26	541.765	-2.43443	0.291648	-8.34713	6.99405e-17	1.60077e-15	Down	AT2G45970	cytochrome P450, family 86, subfamily A, polypeptide 8
Cg9g004190	0	0	0.47	13.76	21.64	19.47	97.7835	-2.56235	0.307148	-8.3424	7.27986e-17	1.66409e-15	Down	-	-
Cg2g043090	0	0	0	0.31	0	0	88.9514	-10.0136	1.20173	-8.33263	7.90679e-17	1.80512e-15	Down	-	-
Cg2g001220	3.71	3.85	4.12	0	0	0	99.5061	9.99737	1.20163	8.31981	8.81052e-17	1.99885e-15	Up	AT4G31980	-
Cg1g005530	0.53	1.13	1.65	0.11	0.43	0.04	76.193	2.90831	0.350104	8.30701	9.81469e-17	2.22111e-15	Up	AT1G45180	RING/U-box superfamily protein
Cg8g020380	2.64	2.45	2.01	0	0.13	0.12	64.3729	3.93863	0.474331	8.30355	1.01045e-16	2.28101e-15	Up	AT3G26700	Protein kinase superfamily protein
Cg5g026280	1.04	0.76	1.59	2.93	2.22	2.1	102.629	-2.06778	0.249044	-8.30285	1.01639e-16	2.29156e-15	Down	AT1G43900	Protein phosphatase 2C family protein
Cg2g034110	9.63	7.76	7.29	2.27	2.14	1.14	131.625	2.08137	0.251258	8.28379	1.19319e-16	2.67025e-15	Up	-	-
Cg4g004290	1.17	1.46	0.85	5.78	4.93	3.79	169.094	-2.07456	0.250925	-8.26764	1.3664e-16	3.04284e-15	Down	AT2G25790	Leucine-rich receptor-like protein kinase family protein
Cg4g021220	3.98	4.15	4.56	0.22	0	0.1	48.5028	5.29684	0.641723	8.25409	1.5307e-16	3.40454e-15	Up	AT4G25850	OSBP(oxysterol binding protein)-related protein 4B
Cg3g017800	6.23	7.05	4.72	0	0.14	0.25	55.3222	5.93885	0.720359	8.2443	1.66131e-16	3.68598e-15	Up	AT1G21460	Nodulin MtN3 family protein
Cg1g017540	24.73	16.65	14.87	3.55	1.86	1.15	176.265	2.98918	0.362612	8.24348	1.67273e-16	3.70679e-15	Up	AT1G52560	HSP20-like chaperones superfamily protein
Cg2g023610	0	0	0	0	0.83	0.98	69.546	-7.20298	0.87595	-8.22305	1.98389e-16	4.36779e-15	Down	AT3G55040	glutathione transferase lambda 2
Cg2g045010	0.15	0.13	0.28	3.91	4.46	3.84	45.3574	-4.24965	0.516803	-8.22296	1.98547e-16	4.36779e-15	Down	AT3G21690	MATE efflux family protein
Cg5g030060	3.18	1.97	5.65	111.97	80.33	40.77	722.928	-4.39586	0.535193	-8.21361	2.14633e-16	4.69318e-15	Down	AT5G39150	RmlC-like cupins superfamily protein
Cg5g007670	10.24	6.14	11.82	43.66	49.65	56.98	1302.06	-2.09049	0.254854	-8.20271	2.35027e-16	5.13293e-15	Down	AT5G60900	receptor-like protein kinase 1
Cg7g014410	0.52	0.4	0.22	3.25	7.06	7.25	65.5025	-4.01954	0.490291	-8.19826	2.43896e-16	5.31384e-15	Down	AT1G13480	Protein of unknown function (DUF1262)
Cg3g011370	0.87	0.35	0.31	5.29	5.35	6.16	49.9351	-3.27651	0.401168	-8.16744	3.14997e-16	6.80565e-15	Down	-	-
Cg9g016930	4.95	5.98	4.64	0.53	0.34	0	50.0421	3.93846	0.483376	8.14782	3.70536e-16	7.96763e-15	Up	AT5G51970	GroES-like zinc-binding alcohol dehydrogenase family protein
Cg8g019240	1.52	3.35	1.88	8.77	10.1	5.91	116.055	-2.01889	0.247994	-8.14089	3.92374e-16	8.38746e-15	Down	AT2G28160	FER-like regulator of iron uptake
Cg1g013010	31.91	32.16	19.15	3.5	2.6	6.22	149.995	2.67083	0.329734	8.09996	5.49774e-16	1.16151e-14	Up	AT1G72430	SAUR-like auxin-responsive protein family
Cg5g011220	4.93	4.1	4.86	7.42	8.86	19.08	250.222	-2.33396	0.288151	-8.09976	5.50685e-16	1.16208e-14	Down	AT1G18650	plasmodesmata callose-binding protein 3
Cg4g006080	2.24	0	0	763.49	747.91	717.13	2506.61	-11.2116	1.38683	-8.08432	6.25102e-16	1.30997e-14	Down	-	-
Cg6g009380	0	0	0	12.61	6.85	6.81	78.953	-9.844	1.22023	-8.0673	7.18715e-16	1.49749e-14	Down	-	-
Cg9g027570	14.56	19.79	9.01	1.09	2.62	1.79	93.8093	2.85234	0.354144	8.05417	8.00218e-16	1.66539e-14	Up	AT5G52780	Protein of unknown function (DUF3464)
Cg3g021590	45.6	70.1	34.29	7.25	14.4	10.48	508.563	2.19962	0.273637	8.03845	9.09853e-16	1.88275e-14	Up	AT1G47410	-
Cg2g027600	1.6	2.16	1.19	6.65	8.45	7.27	115.101	-2.14419	0.266781	-8.03728	9.18561e-16	1.8986e-14	Down	AT2G43820	UDP-glucosyltransferase 74F2
Cg2g022830	4.29	4.71	1.25	19.58	38.21	33.47	172.174	-3.23576	0.403568	-8.01788	1.07586e-15	2.21363e-14	Down	AT5G54585	-
Cg8g002730	6.41	7.38	7.15	0.23	0.53	0.3	42.0179	4.68285	0.585284	8.00099	1.23424e-15	2.52803e-14	Up	AT3G19660	-
Cg5g040150	21.78	26.49	19.83	5.36	6.24	2.64	92.7222	2.23205	0.27915	7.99589	1.28646e-15	2.62904e-14	Up	-	-
Cg2g016390	0.3	0.26	0.48	0	0	0.14	45.3933	3.42795	0.428734	7.99552	1.29026e-15	2.63384e-14	Up	AT3G14470	NB-ARC domain-containing disease resistance protein
Cg3g013080	17.04	11.14	12.41	39.45	63.43	89.51	156.813	-2.54661	0.319158	-7.97918	1.47314e-15	2.98698e-14	Down	AT5G65870	phytosulfokine 5 precursor
Cg7g013590	0	0	0	6.5	4.08	4.92	70.5895	-9.67584	1.21297	-7.97696	1.49981e-15	3.03089e-14	Down	-	-
Cg2g002860	0.05	0	0.07	2.52	2	5.2	51.3936	-6.05445	0.759271	-7.97404	1.53575e-15	3.09341e-14	Down	AT4G31980	-
Cg8g004370	4.58	3.56	3.61	0.33	0.05	0.31	44.5191	3.90906	0.491124	7.95943	1.72838e-15	3.46959e-14	Up	AT1G49740	PLC-like phosphodiesterases superfamily protein
Cg3g010040	1.68	1.02	1.02	24.06	14.99	6.63	87.0855	-3.94292	0.495584	-7.95611	1.77527e-15	3.55976e-14	Down	AT3G03270	Adenine nucleotide alpha hydrolases-like superfamily protein
Cg5g034310	0.04	0.02	0.03	1.12	0.54	1.99	58.1554	-5.35852	0.674359	-7.9461	1.92472e-15	3.84245e-14	Down	AT1G54560	Myosin family protein with Dil domain
Cg7g013010	0.59	0.52	0.24	3.38	3.25	3.36	46.5472	-3.11472	0.39248	-7.936	2.08812e-15	4.15949e-14	Down	AT4G12560	F-box and associated interaction domains-containing protein
Cg2g013910	7.22	9.95	5.57	0.21	1	0	201.097	2.45249	0.309133	7.93346	2.13124e-15	4.24072e-14	Up	AT1G09630	RAB GTPase 11C
Cg2g044480	29.82	18.35	30.8	0	1.41	0	46.6538	5.43547	0.685367	7.93075	2.17835e-15	4.3297e-14	Up	-	-
Cg7g022560	0.67	0.44	0.75	2.35	2.67	3.44	83.9068	-2.25795	0.284911	-7.92509	2.2799e-15	4.52164e-14	Down	AT4G30870	Restriction endonuclease, type II-like superfamily protein
Cg2g027310	0.85	0.89	0.47	5.15	3.65	5.07	41.7534	-4.84898	0.612127	-7.92152	2.34626e-15	4.64309e-14	Down	AT4G26090	NB-ARC domain-containing disease resistance protein
Cg5g033000	1.73	1.63	1.64	0.37	0.15	0.18	58.7133	2.82504	0.357206	7.9087	2.60088e-15	5.13015e-14	Up	-	-
Cg2g016630	6.87	7.58	4.43	0	0	0	75.5642	9.59893	1.21412	7.90606	2.65662e-15	5.2174e-14	Up	AT2G43820	UDP-glucosyltransferase 74F2
Cg9g002520	7.91	13.2	6.15	0	0	0	79.5951	9.67519	1.22446	7.90161	2.75332e-15	5.40144e-14	Up	AT4G02340	alpha/beta-Hydrolases superfamily protein
Cg8g013350	0.02	0.03	0	1.25	0.99	1.04	59.9718	-6.99385	0.885381	-7.89925	2.8058e-15	5.49252e-14	Down	AT2G34930	disease resistance family protein / LRR family protein
Cg8g013850	5.91	13.22	6.08	0.18	0.82	0.23	62.6364	4.13551	0.523932	7.89323	2.94471e-15	5.74584e-14	Up	-	-
Cg2g002080	22.98	17.21	25.52	2.81	6.33	3.6	660.182	2.25533	0.285769	7.89215	2.97015e-15	5.78923e-14	Up	AT3G45140	lipoxygenase 2
CgUng001160	0	0	0	0	0	0	71.3395	9.51842	1.20647	7.8895	3.03403e-15	5.89782e-14	Up	-	-
Cg1g006850	11.36	5.93	10.14	0.94	1.81	1.05	117.53	2.82269	0.357781	7.88943	3.03562e-15	5.89782e-14	Up	AT3G49760	basic leucine-zipper 5
Cg4g010340	1.41	0.62	1.1	4.77	11.68	13.87	135.918	-3.28598	0.416879	-7.88232	3.21359e-15	6.23175e-14	Down	AT4G27570	UDP-Glycosyltransferase superfamily protein
Cg7g002700	6.33	5.08	3.25	0.65	0.63	1.15	76.8118	3.34209	0.425472	7.85502	3.99698e-15	7.68328e-14	Up	-	-
Cg9g028590	0.26	0.14	0.15	0.1	0.1	0.14	59.484	3.22644	0.410877	7.85258	4.07567e-15	7.82624e-14	Up	AT5G53130	cyclic nucleotide gated channel 1
Cg8g013300	0	0	0	2.39	1.7	2.54	40.4313	-3.91649	0.499256	-7.84465	4.34167e-15	8.31939e-14	Down	AT5G22340	-
Cg2g023250	0	0	0	11.34	6.63	6.65	72.136	-9.71324	1.2385	-7.84275	4.40771e-15	8.42812e-14	Down	AT5G23960	terpene synthase 21
Cg2g025040	0	0	0	10.51	8.46	13.4	62.2641	-9.49983	1.21162	-7.84064	4.48271e-15	8.55348e-14	Down	AT2G32560	F-box family protein
Cg5g024260	0	0	0	4.31	2.74	3.53	113.115	-9.39558	1.20001	-7.8296	4.89427e-15	9.28988e-14	Down	AT2G30710	Ypt/Rab-GAP domain of gyp1p superfamily protein
Cg5g023630	5.67	3.74	7.13	0	0	0	77.1886	9.63441	1.23128	7.8247	5.08854e-15	9.64854e-14	Up	AT5G06900	cytochrome P450, family 93, subfamily D, polypeptide 1
Cg9g008610	0.35	0	0.08	3.3	4.2	2.49	42.1277	-4.69741	0.600361	-7.82431	5.10445e-15	9.66859e-14	Down	AT5G20620	ubiquitin 4
Cg6g006430	37.67	25.84	57.74	144.03	185.57	150.9	2700.26	-2.01079	0.257166	-7.81903	5.3234e-15	1.00728e-13	Down	AT5G01210	HXXXD-type acyl-transferase family protein
Cg8g004310	61.04	126.63	53.06	16.91	11.51	17.63	763.916	2.26044	0.289533	7.80718	5.84813e-15	1.10082e-13	Up	-	-
Cg1g020750	3.04	2.28	4.06	0.06	0	0.39	74.2697	3.84089	0.493798	7.77827	7.35253e-15	1.36978e-13	Up	-	-
Cg2g009320	0.12	0	0.12	3.84	3.03	3.17	38.2652	-5.12713	0.659352	-7.77601	7.48475e-15	1.39298e-13	Down	AT5G13870	xyloglucan endotransglucosylase/hydrolase 5
Cg5g001420	0.56	0.5	0.19	3.08	4.14	4.29	53.3684	-3.34576	0.43061	-7.76982	7.85984e-15	1.4568e-13	Down	AT1G64380	Integrase-type DNA-binding superfamily protein
Cg9g025340	9.08	5.39	12.4	2.35	1.82	2.02	454.402	2.23604	0.2883	7.75595	8.76864e-15	1.61698e-13	Up	AT5G62310	AGC (cAMP-dependent, cGMP-dependent and protein kinase C) kinase family protein
Cg5g041490	2.83	2.04	4.11	10.47	27.82	22.71	282.003	-2.64323	0.341167	-7.74761	9.36353e-15	1.72143e-13	Down	AT4G01250	WRKY family transcription factor
CgUng003560	0	0	0	2.87	2.08	2.39	58.215	-9.40157	1.21562	-7.73398	1.04235e-14	1.91436e-13	Down	AT1G25480	Aluminium activated malate transporter family protein
Cg5g012630	15.82	22.11	34.74	0	0	0	72.4737	9.5448	1.23443	7.73216	1.0574e-14	1.94003e-13	Up	-	-
Cg3g011350	0	0.1	0	1.04	1.42	1.96	35.3162	-4.44496	0.576343	-7.71234	1.23529e-14	2.2482e-13	Down	-	-
Cg2g012950	0.45	0.45	0.67	3.52	4.08	3.7	53.222	-2.78925	0.362749	-7.6892	1.48055e-14	2.6731e-13	Down	AT5G63260	Zinc finger C-x8-C-x5-C-x3-H type family protein
Cg8g024860	1.92	1.58	1.92	0.37	0.39	0.2	96.1356	2.0329	0.264704	7.67991	1.59198e-14	2.86005e-13	Up	AT1G78955	camelliol C synthase 1
Cg3g023860	1.57	1.73	3.35	14.98	10.07	26.34	348.882	-2.78675	0.362917	-7.67875	1.60655e-14	2.88335e-13	Down	AT1G75680	glycosyl hydrolase 9B7
Cg2g036040	0.23	0.8	0.35	2.87	3.19	3.85	70.489	-3.19845	0.416773	-7.67433	1.66291e-14	2.97862e-13	Down	AT5G38260	Protein kinase superfamily protein
Cg4g006690	4.41	4.91	3.91	0	0.16	0.28	40.5676	3.98737	0.521341	7.64828	2.03683e-14	3.5986e-13	Up	AT5G56860	GATA type zinc finger transcription factor family protein
Cg5g007630	2.56	3.81	2.55	0	0	0	62.0041	9.31508	1.22087	7.62989	2.34953e-14	4.13093e-13	Up	AT5G07990	Cytochrome P450 superfamily protein
Cg2g016960	0	0	0	0	0	0	58.4424	9.23031	1.21049	7.6253	2.43471e-14	4.27655e-13	Up	AT1G73500	MAP kinase kinase 9
Cg2g019740	6.09	6.01	6.34	0.12	0.34	0.78	66.1086	3.93066	0.516497	7.61023	2.73604e-14	4.77805e-13	Up	AT3G07870	F-box and associated interaction domains-containing protein
Cg5g040340	2.22	3.07	1.95	9.48	8.12	7.55	131.979	-2.04698	0.269278	-7.60171	2.9224e-14	5.08879e-13	Down	AT4G09650	ATP synthase delta-subunit gene
Cg6g003490	1.84	2.96	1.63	0.13	0.06	0	42.0703	4.89218	0.643755	7.59945	2.97384e-14	5.17341e-13	Up	AT3G53510	ABC-2 type transporter family protein
Cg1g013420	0.69	0.88	0.7	0	0.03	0.07	41.354	5.2254	0.689118	7.58274	3.38328e-14	5.85757e-13	Up	AT1G17260	autoinhibited H(+)-ATPase isoform 10
Cg3g024020	43.44	22.47	29.11	6.56	1.92	6.41	70.4992	2.36658	0.312425	7.57488	3.59459e-14	6.21156e-13	Up	AT1G75750	GAST1 protein homolog 1
Cg5g001170	0.88	0.92	0.65	3.33	3.42	4.54	96.3752	-2.13755	0.283391	-7.54275	4.60162e-14	7.86921e-13	Down	AT2G46500	phosphoinositide 4-kinase gamma 4
Cg1g021690	12.86	10.03	6.42	0	0	0	56.151	9.17332	1.2164	7.54139	4.64979e-14	7.94409e-13	Up	-	-
Cg5g024270	0	0	0	22.38	15.16	21.7	51.7696	-9.23344	1.22515	-7.53657	4.82507e-14	8.21258e-13	Down	-	-
Cg1g018780	1.97	1.85	1.87	0.06	0.08	0.04	54.9576	9.13929	1.21807	7.50308	6.23376e-14	1.05508e-12	Up	AT1G61310	LRR and NB-ARC domains-containing disease resistance protein
Cg6g015820	12.65	15.27	11.49	3.81	2.87	1.79	242.65	2.0936	0.279168	7.49944	6.40925e-14	1.08377e-12	Up	AT3G52820	purple acid phosphatase 22
Cg5g025930	0.08	0.21	0.57	2.78	3.16	3.48	40.1399	-4.19824	0.55984	-7.49899	6.43101e-14	1.08644e-12	Down	AT4G12010	Disease resistance protein (TIR-NBS-LRR class) family
Cg9g009660	4.06	4.03	4.61	0.86	1.05	1.21	81.1601	2.10316	0.281181	7.47974	7.44722e-14	1.24996e-12	Up	AT2G33310	auxin-induced protein 13
Cg5g028070	0.05	0	0	4.77	5.12	5.19	84.6624	-8.97611	1.20184	-7.46863	8.1033e-14	1.35631e-12	Down	AT3G42170	BED zinc finger ;hAT family dimerisation domain
Cg4g005990	0	0	0	0.25	0.38	0.22	50.3592	-9.18726	1.23392	-7.44556	9.6532e-14	1.60683e-12	Down	AT4G08500	MAPK/ERK kinase kinase 1
Cg3g003280	0	0	0	0	0	0	47.474	-9.1071	1.22442	-7.43791	1.0229e-13	1.69644e-12	Down	-	-
Cg9g010580	0	0	0	0.08	0	0	46.3276	-9.07267	1.22086	-7.43136	1.07484e-13	1.7777e-12	Down	AT2G37900	Major facilitator superfamily protein
Cg3g015360	0	0	0	5.95	4.79	7.42	47.6423	-9.11097	1.22746	-7.42265	1.14802e-13	1.89529e-12	Down	AT1G77710	-
Cg5g039960	1.46	1.32	1.3	0	0	0	52.5642	9.0741	1.22468	7.40939	1.26881e-13	2.08331e-12	Up	AT5G24470	pseudo-response regulator 5
Cg2g006520	1.87	1.84	1	10.68	10.29	27.45	195.787	-3.17127	0.428315	-7.40407	1.32076e-13	2.16273e-12	Down	AT3G27950	GDSL-like Lipase/Acylhydrolase superfamily protein
Cg7g009660	0	0	0	0	0	0	35.1426	-5.20894	0.70589	-7.37925	1.5919e-13	2.59499e-12	Down	-	-
Cg5g009310	5.91	4.91	3.73	0.72	0.74	1.16	52.5477	2.7482	0.372592	7.37591	1.63226e-13	2.64888e-12	Up	AT2G45550	cytochrome P450, family 76, subfamily C, polypeptide 4
Cg5g041130	3.02	7.6	4.32	17.36	24.44	30.72	248.485	-2.28064	0.31017	-7.35288	1.93988e-13	3.12293e-12	Down	AT2G46300	Late embryogenesis abundant (LEA) hydroxyproline-rich glycoprotein family
Cg5g005900	1.75	2.13	1.75	0.1	0.11	0	36.4069	5.08214	0.692017	7.34395	2.07374e-13	3.3178e-12	Up	AT3G48270	cytochrome P450, family 71, subfamily A, polypeptide 26
Cg8g007660	0	0.13	0.07	3.33	3	5.73	63.2192	-3.04776	0.415557	-7.33416	2.23116e-13	3.56024e-12	Down	AT3G50930	cytochrome BC1 synthesis
Cg9g008770	0	0.72	0.79	0	0	0	48.7496	8.96553	1.22366	7.3268	2.35719e-13	3.75803e-12	Up	AT1G20510	OPC-8:0 CoA ligase1
Cg2g043510	2.81	2.77	3.82	0	0	0	48.7041	8.97123	1.22556	7.32013	2.47723e-13	3.94248e-12	Up	AT2G34190	Xanthine/uracil permease family protein
Cg4g002860	0.28	0.41	0.05	2.58	1.5	2.03	60.2231	-3.02268	0.413084	-7.31734	2.52933e-13	4.02186e-12	Down	AT2G25600	Shaker pollen inward K+ channel
Cg1g012650	1.94	2.21	0.99	7.37	7.77	7.13	101.715	-2.32788	0.31826	-7.31441	2.58515e-13	4.10342e-12	Down	AT4G28950	RHO-related protein from plants 9
Cg2g045410	0	0	0	0	0	0	80.5997	2.24162	0.306557	7.31226	2.62687e-13	4.16599e-12	Up	AT3G57340	Heat shock protein DnaJ, N-terminal with domain of unknown function (DUF1977)
Cg5g005380	1.66	1.3	1.16	0.02	0.06	0.17	41.1618	4.04615	0.554798	7.29301	3.03101e-13	4.77767e-12	Up	AT5G40390	Raffinose synthase family protein
Cg2g030260	0	0	0	1.23	1.29	1.42	42.2735	-8.94187	1.22679	-7.28884	3.12627e-13	4.91927e-12	Down	AT1G54730	Major facilitator superfamily protein
Cg9g008220	0	0	0.11	12.03	9.28	9.38	36.0806	-5.84247	0.802376	-7.28146	3.30224e-13	5.18265e-12	Down	AT3G09270	glutathione S-transferase TAU 8
Cg2g027060	77.6	82.61	54.44	14.71	2.71	5.01	40.1952	4.22599	0.580966	7.27409	3.48771e-13	5.46429e-12	Up	AT4G33000	calcineurin B-like protein 10
Cg3g025340	4.64	3.39	4.73	0.3	0.47	0	54.8084	2.76554	0.380391	7.27028	3.58756e-13	5.59654e-12	Up	AT4G38260	Protein of unknown function (DUF833)
Cg3g002050	0	0	0	41.74	20.08	29.08	41.0805	-4.18885	0.576318	-7.26829	3.64064e-13	5.66472e-12	Down	-	-
Cg9g002710	0.35	0.12	0.23	1.49	1.35	1.48	45.554	-3.50452	0.482222	-7.26744	3.66351e-13	5.69541e-12	Down	AT2G17036	F-box family protein with a domain of unknown function (DUF295)
Cg3g008900	3.37	4.07	4.1	0	0	0	46.703	8.91101	1.22684	7.26338	3.77533e-13	5.8592e-12	Up	AT3G02100	UDP-Glycosyltransferase superfamily protein
Cg3g020780	0	0	0	29.91	25.77	23.42	45.0631	-9.03191	1.24353	-7.26312	3.78274e-13	5.86567e-12	Down	AT1G72090	Methylthiotransferase
Cg2g028860	2.66	4.26	3.04	0.42	0.2	0.27	38.0578	3.58037	0.492994	7.26249	3.80034e-13	5.88793e-12	Up	AT1G14700	purple acid phosphatase 3
Cg9g016330	6.62	6.78	4.66	1.01	1.81	1.01	73.5295	2.26781	0.312879	7.2482	4.2234e-13	6.50999e-12	Up	AT2G41290	strictosidine synthase-like 2
Cg2g008080	0	0.4	0	2.95	3.5	6.72	45.4977	-4.9636	0.687685	-7.21784	5.28197e-13	8.05267e-12	Down	AT2G20560	DNAJ heat shock family protein
Cg9g008760	0	0	0	0	0	0	46.2621	8.88887	1.23483	7.19843	6.09083e-13	9.22376e-12	Up	AT1G07080	Thioredoxin superfamily protein
Cg5g024310	0	0	0	0	0	0	58.2508	-2.6769	0.371963	-7.19669	6.16927e-13	9.32697e-12	Down	-	-
Cg9g016550	9.6	11.04	11.12	0	0	0.1	77.0941	8.66635	1.205	7.19197	6.38614e-13	9.6468e-12	Up	AT2G41380	S-adenosyl-L-methionine-dependent methyltransferases superfamily protein
Cg6g020530	21.87	23.25	14.87	2.07	0	0	35.3404	4.44055	0.618175	7.18332	6.80385e-13	1.02436e-11	Up	AT3G29970	B12D protein
Cg5g030100	0	0	0	0	0	0	4076.55	-5.10524	0.711616	-7.17415	7.27591e-13	1.09181e-11	Down	AT5G39150	RmlC-like cupins superfamily protein
Cg9g003110	2.72	1.78	1.11	0.64	0.32	0.37	116.323	2.47064	0.344581	7.16997	7.50136e-13	1.12378e-11	Up	AT5G27650	Tudor/PWWP/MBT superfamily protein
Cg5g035890	3.66	3.22	1.42	10.43	20.43	19.84	151.537	-2.67588	0.373621	-7.16202	7.9496e-13	1.18603e-11	Down	-	-
CgUng006480	0	2.98	0	18.73	0	0	161.324	-2.06891	0.289211	-7.15364	8.45093e-13	1.25772e-11	Down	AT3G55080	SET domain-containing protein
Cg3g006860	0.05	0.04	0	1.04	2.1	2.22	40.6127	-8.87676	1.24263	-7.1435	9.09849e-13	1.34966e-11	Down	AT3G23990	heat shock protein 60
Cg1g018050	1.46	4.47	0	0	0	0	45.8314	8.87608	1.24258	7.14327	9.11382e-13	1.35083e-11	Up	AT5G05400	LRR and NB-ARC domains-containing disease resistance protein
Cg5g039460	2.19	1.34	1.58	10.57	7.49	8.03	91.4385	-2.30164	0.322383	-7.13945	9.37038e-13	1.38433e-11	Down	AT3G62040	Haloacid dehalogenase-like hydrolase (HAD) superfamily protein
Cg6g002100	11.73	11.51	4.46	1.36	1.17	2.29	198.794	2.65469	0.372106	7.13421	9.73426e-13	1.43691e-11	Up	AT3G09760	RING/U-box superfamily protein
Cg4g006240	0	0	0	0	0	0	37.4674	-8.76455	1.2286	-7.13375	9.76726e-13	1.44014e-11	Down	-	-
Cg1g020490	0	0	0	0	0	0	38.4302	-8.80578	1.23696	-7.11889	1.08799e-12	1.59305e-11	Down	AT5G26120	alpha-L-arabinofuranosidase 2
Cg1g006590	2.45	2.16	3.74	0	0	0	42.3017	8.76813	1.23258	7.11363	1.13034e-12	1.65106e-11	Up	-	-
Cg2g036360	6.16	9.54	5.44	1.52	1.51	0.68	73.4176	2.51692	0.354233	7.10526	1.20095e-12	1.74857e-11	Up	AT3G02550	LOB domain-containing protein 41
Cg3g022270	1.43	1.11	0.68	4.44	5.1	5.58	71.5242	-2.28514	0.321651	-7.10441	1.20841e-12	1.75801e-11	Down	AT1G75000	GNS1/SUR4 membrane protein family
Cg9g014820	0.14	0.18	0.09	0	0	0	40.7323	8.70672	1.22921	7.08316	1.409e-12	2.03676e-11	Up	AT1G49350	pfkB-like carbohydrate kinase family protein
Cg3g003530	0	0	0	0.7	0	0	34.0924	-5.78408	0.816643	-7.08275	1.4132e-12	2.03958e-11	Down	-	-
Cg1g018430	0	0	0	0	0	0	71.8137	8.56091	1.20873	7.08259	1.4148e-12	2.04027e-11	Up	-	-
Cg1g006530	5.04	7.32	6.34	15.95	37.57	42.92	210.212	-2.40764	0.340477	-7.07136	1.53419e-12	2.20542e-11	Down	AT2G22880	VQ motif-containing protein
Cg6g025180	2.26	2.17	3.11	0.51	0.37	0.34	67.374	2.53189	0.358087	7.07061	1.54252e-12	2.21388e-11	Up	AT3G29060	EXS (ERD1/XPR1/SYG1) family protein
Cg3g007090	9.28	8.38	7.75	17.98	45.09	58.68	475.029	-2.2952	0.324788	-7.06675	1.586e-12	2.27449e-11	Down	AT5G45670	GDSL-like Lipase/Acylhydrolase superfamily protein
Cg3g002110	0	0	0	0	0	0	37.7416	-8.77289	1.24182	-7.06453	1.61165e-12	2.30943e-11	Down	-	-
CgUng005890	11.83	5.98	9.76	0	0	0	70.0744	8.52622	1.20737	7.0618	1.64359e-12	2.34778e-11	Up	AT4G20890	tubulin beta-9 chain
Cg4g023980	0.02	0.04	0.03	1.83	0.83	0.87	38.9816	-5.63911	0.799003	-7.05768	1.69309e-12	2.41659e-11	Down	AT5G17420	Cellulose synthase family protein
Cg4g003200	0.64	0.6	0.69	3.1	2.64	5.3	80.7262	-2.61633	0.371279	-7.0468	1.83082e-12	2.59984e-11	Down	-	-
Cg9g011160	0	0	0	3.27	2.82	2.79	36.1272	-8.71248	1.23686	-7.04405	1.86735e-12	2.64656e-11	Down	AT4G31980	-
Cg2g025890	2.75	2.19	2.43	0.32	0.08	0.09	35.989	3.92781	0.55811	7.03769	1.95448e-12	2.76572e-11	Up	AT1G79720	Eukaryotic aspartyl protease family protein
Cg2g033160	2.65	4.88	7.21	0.89	0.46	0	48.1461	3.65334	0.519566	7.03152	2.04302e-12	2.88202e-11	Up	AT5G48810	cytochrome B5 isoform D
Cg4g016800	1.61	1.72	0.88	5.94	7.89	5.98	174.893	-2.01379	0.286699	-7.02406	2.15516e-12	3.03548e-11	Down	AT3G07040	NB-ARC domain-containing disease resistance protein
Cg9g014420	0	0	0	4.51	6.24	8.47	34.6013	-5.77212	0.82239	-7.01872	2.23906e-12	3.14994e-11	Down	-	-
Cg8g013440	0.38	0.39	0.2	1.28	1.34	1.49	98.742	-2.0156	0.287411	-7.01295	2.33341e-12	3.27889e-11	Down	AT5G22320	Leucine-rich repeat (LRR) family protein
Cg4g016880	0	0	0.07	3.75	3.32	5.12	35.7179	-8.69225	1.24056	-7.00672	2.43965e-12	3.41758e-11	Down	AT5G35450	Disease resistance protein (CC-NBS-LRR class) family
Cg2g041140	2.62	2.79	1.93	0.23	0.42	0.27	43.7768	3.3422	0.477058	7.00585	2.4549e-12	3.43629e-11	Up	AT4G05120	Major facilitator superfamily protein
Cg5g002220	6.55	6.5	3.97	11.53	27.92	23.52	315.297	-2.01649	0.287885	-7.00448	2.47909e-12	3.4648e-11	Down	AT1G63930	from the Czech 'roh' meaning 'corner'
Cg8g011240	0	0	0	4.88	6.29	10.49	66.8467	-8.62997	1.23217	-7.0039	2.48927e-12	3.47635e-11	Down	AT3G04720	pathogenesis-related 4
Cg7g012160	0	0	0	0	0	0	34.2388	-8.63736	1.23411	-6.99887	2.58032e-12	3.59796e-11	Down	-	-
Cg3g011570	0	0	0	1.2	1.53	1.92	34.3734	-8.63701	1.23833	-6.97475	3.06419e-12	4.23681e-11	Down	AT4G16143	importin alpha isoform 2
Cg2g046830	14.89	14.11	9.39	3.08	3.43	2.31	94.7382	2.02443	0.290257	6.97462	3.06705e-12	4.23753e-11	Up	AT5G47810	phosphofructokinase 2
Cg8g019320	0.73	1.2	1.42	6.61	4.13	6.63	93.4176	-2.42646	0.348123	-6.97012	3.16671e-12	4.36857e-11	Down	AT5G22930	Protein of unknown function (DUF1635)
Cg6g016690	0	0	0	0.22	0.25	0	35.2164	-8.67974	1.24563	-6.96814	3.21163e-12	4.42044e-11	Down	-	-
Cg4g012440	1.48	0.77	0.8	3.25	6.94	8.25	119.595	-2.6729	0.383919	-6.96214	3.35149e-12	4.60595e-11	Down	-	-
Cg3g003810	1.7	0.25	1.44	0	0	0.29	65.1658	8.41963	1.21021	6.95714	3.4725e-12	4.76143e-11	Up	AT5G24690	Protein of unknown function (DUF3411)
Cg9g016860	0	0	0	1.04	1.48	2.45	33.6267	-8.60833	1.23962	-6.94432	3.80282e-12	5.18847e-11	Down	-	-
Cg3g009600	1.15	1.48	1.33	0	0	0	33.6646	5.21097	0.750417	6.9441	3.80869e-12	5.18847e-11	Up	AT1G31830	Amino acid permease family protein
Cg2g023800	5.6	3.89	6.37	0.42	1.49	1.09	63.0062	2.47829	0.356892	6.94409	3.80906e-12	5.18847e-11	Up	AT2G34930	disease resistance family protein / LRR family protein
Cg9g007070	0	0	0	0.23	0	0	32.683	-8.5667	1.23524	-6.93523	4.05555e-12	5.51087e-11	Down	AT4G03440	Ankyrin repeat family protein
Cg5g002360	3.8	5.43	3.54	1.27	0.47	0.57	109.557	2.39825	0.34606	6.93015	4.20405e-12	5.69984e-11	Up	AT5G41410	POX (plant homeobox) family protein
Cg6g016830	6.78	8.66	5.09	1.18	0.32	2.14	166.999	2.44914	0.353945	6.91957	4.53032e-12	6.1102e-11	Up	AT1G70530	cysteine-rich RLK (RECEPTOR-like protein kinase) 3
Cg2g025900	3.16	2.65	3.58	0.12	0.55	0.05	45.011	3.38684	0.489667	6.91662	4.62555e-12	6.22474e-11	Up	AT1G16060	ARIA-interacting double AP2 domain protein
Cg9g028910	1.04	1.98	0.57	8	11.04	9.9	42.2071	-2.99211	0.432837	-6.91278	4.75255e-12	6.38144e-11	Down	AT3G12880	Plant invertase/pectin methylesterase inhibitor superfamily protein
Cg7g019370	30.1	20.34	49.45	376.81	296.58	212.31	5645.75	-3.16207	0.458524	-6.89621	5.34099e-12	7.13983e-11	Down	AT1G70370	polygalacturonase 2
Cg1g022820	6.17	3	4.3	16.87	18.62	19.02	74.6254	-2.26175	0.328008	-6.8954	5.37145e-12	7.17314e-11	Down	AT4G36240	GATA transcription factor 7
CgUng006550	0.39	0.55	0.06	1.57	1.99	1.34	42.5055	-3.12377	0.453027	-6.89533	5.37382e-12	7.17314e-11	Down	-	-
CgUng003940	4.1	2.12	3.06	15.2	18.61	23.93	53.038	-2.38409	0.345973	-6.89096	5.54186e-12	7.37571e-11	Down	-	-
Cg7g023080	2.24	3.19	1.87	0.5	0.72	0.75	71.2934	2.01399	0.292376	6.88838	5.64324e-12	7.50513e-11	Up	AT3G52115	gamma response gene 1
Cg1g018040	3.7	2.08	2.07	0	0	0	62.5125	8.35872	1.21462	6.88175	5.91209e-12	7.83968e-11	Up	AT1G12210	RPS5-like 1
Cg2g016980	3.32	2.84	3.31	0	0	0	61.1426	8.32978	1.211	6.87841	6.05233e-12	8.01392e-11	Up	AT4G12010	Disease resistance protein (TIR-NBS-LRR class) family
Cg5g016780	1.22	0.9	2.14	0.19	0.13	0.14	38.2937	3.48192	0.506391	6.87595	6.15779e-12	8.14167e-11	Up	AT5G19740	Peptidase M28 family protein
Cg4g006870	2.21	2.36	1.01	0	0	0	36.9653	8.56553	1.24645	6.87195	6.3331e-12	8.36736e-11	Up	AT2G26170	cytochrome P450, family 711, subfamily A, polypeptide 1
CgUng018960	14.86	16.87	12.93	0.61	4.4	1.69	34.1366	8.45321	1.23297	6.85595	7.0839e-12	9.28487e-11	Up	AT3G51120	DNA binding;zinc ion binding;nucleic acid binding;nucleic acid binding
Cg1g001900	0	0	0	0	0	0	32.4489	-8.56034	1.25154	-6.83986	7.92717e-12	1.03156e-10	Down	-	-
Cg6g015000	1.66	1.98	1.59	0	0	0	32.4267	4.12908	0.603783	6.83869	7.99203e-12	1.03851e-10	Up	AT5G06230	TRICHOME BIREFRINGENCE-LIKE 9
Cg8g006130	473.04	532.08	236.86	28.72	10.66	48.42	1609.07	4.0736	0.595812	6.83705	8.0839e-12	1.04969e-10	Up	-	-
Cg8g009170	0	0	0	9.7	12.13	10.01	31.2613	-8.50427	1.24402	-6.83612	8.13646e-12	1.05576e-10	Down	-	-
Cg1g008410	11.28	12.51	4.13	0	0	0.62	41.6275	5.84063	0.85723	6.81337	9.53369e-12	1.22827e-10	Up	AT4G33720	CAP (Cysteine-rich secretory proteins, Antigen 5, and Pathogenesis-related 1 protein) superfamily protein
Cg2g012960	1.17	1.84	2.88	7.61	12.04	8.15	60.7475	-2.66232	0.390774	-6.81293	9.56292e-12	1.23116e-10	Down	AT1G48940	early nodulin-like protein 6
Cg5g035480	0.03	0.2	0.04	1.99	1.31	1.48	37.7498	-3.59671	0.528121	-6.81038	9.73382e-12	1.24961e-10	Down	AT5G19330	ARM repeat protein interacting with ABF2
Cg6g001500	4.83	1.91	2.24	0	0	0	33.1142	8.40804	1.23677	6.79836	1.05814e-11	1.35268e-10	Up	AT5G44040	-
Cg5g001030	1.35	1.07	1.1	0.08	0.1	0.15	32	3.47825	0.511939	6.79426	1.08868e-11	1.38878e-10	Up	AT4G23990	cellulose synthase like G3
Cg5g024230	0	0	0	4.89	6.75	3.06	29.581	-8.42499	1.24037	-6.79233	1.10339e-11	1.40458e-10	Down	AT4G22160	-
Cg1g020500	0	0	0	2.53	2.49	1.99	51.5756	-8.26124	1.21634	-6.79186	1.10697e-11	1.40815e-10	Down	AT1G12220	Disease resistance protein (CC-NBS-LRR class) family
Cg3g005250	2.71	3.52	5.95	2.03	0	0	65.5069	2.01456	0.298159	6.75666	1.41211e-11	1.77513e-10	Up	-	-
Cg1g005700	0.1	0.12	0.09	1.04	0.87	0.66	36.5037	-3.00051	0.444282	-6.75362	1.44199e-11	1.81017e-10	Down	AT5G47820	P-loop containing nucleoside triphosphate hydrolases superfamily protein
Cg4g020670	3.25	4.88	2.48	0.55	0.12	0.27	38.1098	3.50305	0.51879	6.75235	1.45473e-11	1.82238e-10	Up	AT2G12462	-
Cg5g040430	1.55	0.57	1.72	6.97	5.88	6	92.8578	-2.13751	0.316734	-6.74859	1.49292e-11	1.86765e-10	Down	AT1G01225	NC domain-containing protein-related
Cg9g016880	0	0	0	0.17	1.12	0.23	28.6433	-8.37505	1.2449	-6.7275	1.72603e-11	2.14446e-10	Down	AT4G34500	Protein kinase superfamily protein
CgUng018140	3.78	2.83	1.5	9.55	13.17	8.8	103.933	-2.18001	0.324232	-6.72359	1.77297e-11	2.19827e-10	Down	AT5G48930	hydroxycinnamoyl-CoA shikimate/quinate hydroxycinnamoyl transferase
Cg7g022650	0.31	0.15	0.28	0.52	0.91	1.24	45.4252	-2.54608	0.379324	-6.71216	1.91769e-11	2.36959e-10	Down	AT3G63440	cytokinin oxidase/dehydrogenase 6
Cg6g018160	24.89	20.79	0	0	0	0	31.0299	4.20025	0.625779	6.71204	1.91928e-11	2.36995e-10	Up	AT2G18620	Terpenoid synthases superfamily protein
Cg2g040300	0	0	0	3.48	7.91	14.04	60.9529	-8.49611	1.26647	-6.70849	1.96647e-11	2.42491e-10	Down	AT5G28237	Pyridoxal-5'-phosphate-dependent enzyme family protein
Cg2g018750	2.66	0.9	1.73	0.32	0.74	0.42	70.084	2.36981	0.353435	6.70508	2.01299e-11	2.4789e-10	Up	-	-
Cg9g006570	118.62	107.97	86.43	2.28	9.49	8.08	1739.01	3.90759	0.58418	6.68902	2.24673e-11	2.74881e-10	Up	AT2G26640	3-ketoacyl-CoA synthase 11
Cg4g023750	0.47	0.3	0.3	2.02	1.56	2.17	109.427	-2.14829	0.321168	-6.68898	2.24733e-11	2.74881e-10	Down	AT4G28080	Tetratricopeptide repeat (TPR)-like superfamily protein
Cg6g013340	0	0	0.74	240.22	163.71	12.97	1613.79	-8.74516	1.30747	-6.68862	2.25281e-11	2.75365e-10	Down	AT3G26040	HXXXD-type acyl-transferase family protein
Cg2g038690	0.75	0.11	1.11	6.06	8.49	5.69	111.538	-3.32159	0.496737	-6.68682	2.28074e-11	2.78404e-10	Down	AT1G30690	Sec14p-like phosphatidylinositol transfer family protein
Cg6g024280	3.94	3.86	1.81	0.38	0.47	0.51	71.6333	2.45358	0.367019	6.68515	2.30684e-11	2.80833e-10	Up	AT4G08850	Leucine-rich repeat receptor-like protein kinase family protein
Cg5g042450	7.15	6.42	5.45	0	0	0	35.8939	8.52707	1.27979	6.66285	2.68572e-11	3.2456e-10	Up	-	-
Cg9g016760	1.2	0.41	0.47	0	0	0	31.1618	8.31977	1.24957	6.65813	2.77329e-11	3.34697e-10	Up	AT5G51970	GroES-like zinc-binding alcohol dehydrogenase family protein
Cg9g026450	1.06	1.79	0.87	4.03	4.72	5.72	93.8921	-2.11037	0.317089	-6.65546	2.8242e-11	3.40604e-10	Down	AT5G62070	IQ-domain 23
Cg1g023630	2.02	3.06	1.72	0.02	0	0	55.7986	8.19569	1.23277	6.64817	2.96759e-11	3.56485e-10	Up	AT5G58350	with no lysine (K) kinase 4
Cg8g023880	0.8	1.16	0.6	3.03	4.39	5	79.8174	-2.33939	0.351973	-6.64651	3.0013e-11	3.60295e-10	Down	AT2G29660	zinc finger (C2H2 type) family protein
Cg5g037160	4.06	3.41	5.23	1.04	1.21	0.65	73.4222	2.12266	0.319493	6.64384	3.05609e-11	3.65421e-10	Up	AT2G47780	Rubber elongation factor protein (REF)
Cg7g018220	1.38	1.6	1.5	5.29	4.65	8.44	101.096	-2.16613	0.326108	-6.64236	3.08691e-11	3.68619e-10	Down	AT3G27430	N-terminal nucleophile aminohydrolases (Ntn hydrolases) superfamily protein
Cg9g003250	1.03	1.37	0.66	4.04	3.8	5.57	101.64	-2.27364	0.342685	-6.63476	3.2503e-11	3.86602e-10	Down	AT5G13210	Uncharacterised conserved protein UCP015417, vWA
Cg5g033490	3.49	3.79	1.94	0	0	0	56.6911	8.21576	1.23832	6.63459	3.25409e-11	3.868e-10	Up	AT5G46050	peptide transporter 3
Cg6g016780	1.02	1.46	0.73	0.13	0	0.04	34.836	4.13415	0.623147	6.63432	3.26009e-11	3.87258e-10	Up	AT1G65920	Regulator of chromosome condensation (RCC1) family with FYVE zinc finger domain
Cg9g017450	20.94	18.94	30.01	3.25	6.99	2.99	107.701	2.43272	0.366743	6.63332	3.28228e-11	3.89639e-10	Up	-	-
Cg6g023400	0.49	0.43	0.43	3.74	2.85	3.25	124.809	-2.39941	0.362151	-6.62544	3.46204e-11	4.10441e-10	Down	-	-
Cg3g011260	0.38	0.22	0.29	2.33	1.31	2.32	62.0488	-2.69745	0.408349	-6.60575	3.95522e-11	4.66773e-10	Down	AT1G54510	NIMA-related serine/threonine kinase 1
Cg5g039500	1.3	2.6	1.57	16.34	6.9	12.08	90.2168	-2.7876	0.422618	-6.59603	4.22328e-11	4.95825e-10	Down	AT3G62020	germin-like protein 10
Cg5g043700	1.44	2.28	1.33	0.08	0.29	0.23	44.4149	2.89383	0.438885	6.5936	4.29294e-11	5.03026e-10	Up	AT4G00150	GRAS family transcription factor
Cg3g009100	0	0	0	2.32	1.58	0.64	29.029	-3.62237	0.54955	-6.59152	4.35358e-11	5.09473e-10	Down	AT5G45560	Pleckstrin homology (PH) domain-containing protein / lipid-binding START domain-containing protein
Cg1g006090	2.46	1.83	2.42	0.42	0.45	0.15	46.1638	2.74056	0.41593	6.58899	4.42834e-11	5.17553e-10	Up	AT2G14960	Auxin-responsive GH3 family protein
Cg7g014740	3.31	3.65	4.3	0.04	0.05	0	46.9938	7.06909	1.07654	6.56647	5.1521e-11	6.00207e-10	Up	AT1G25530	Transmembrane amino acid transporter family protein
Cg6g023440	16.77	11.06	27.68	3.19	1.33	4.43	178.256	2.71221	0.413729	6.55553	5.54427e-11	6.43413e-10	Up	AT5G14920	Gibberellin-regulated family protein
Cg9g019870	8.52	8.9	10.44	0.11	0	0	48.1795	7.9884	1.22031	6.54619	5.90217e-11	6.82325e-10	Up	AT4G27410	NAC (No Apical Meristem) domain transcriptional regulator superfamily protein
Cg2g038850	0	0	0	6.56	16.36	16.83	33.9806	-6.17649	0.943628	-6.54547	5.93085e-11	6.85204e-10	Down	AT4G20820	FAD-binding Berberine family protein
Cg9g011290	0	0.62	0	17.02	17.16	23.46	59.4792	-7.56965	1.15749	-6.53972	6.16335e-11	7.10706e-10	Down	AT3G50160	Plant protein of unknown function (DUF247)
Cg1g029220	3.38	7.07	2.51	1.19	1.21	1	130.342	2.27405	0.348234	6.53023	6.56697e-11	7.55806e-10	Up	AT4G39780	Integrase-type DNA-binding superfamily protein
Cg2g040660	0.35	0.14	0.06	1.23	2.52	2.35	45.2186	-3.76759	0.577543	-6.52348	6.8693e-11	7.881e-10	Down	AT4G11460	cysteine-rich RLK (RECEPTOR-like protein kinase) 30
Cg5g038510	3.95	3.74	2.05	0.43	0.16	0.38	36.4008	3.31115	0.508404	6.51283	7.37464e-11	8.43939e-10	Up	AT5G20790	-
Cg3g021750	0.32	1.01	0.33	4.3	2.45	3.72	61.5455	-2.57016	0.395191	-6.50358	7.84294e-11	8.95271e-10	Down	AT3G63470	serine carboxypeptidase-like 40
Cg7g003640	5.23	3.71	2.81	0.38	0.37	0.71	45.2879	3.44667	0.530286	6.49965	8.05072e-11	9.1668e-10	Up	AT4G31940	cytochrome P450, family 82, subfamily C, polypeptide 4
Cg5g007600	4.49	6.75	5.45	11.84	29.86	36.39	433.849	-2.25425	0.346962	-6.49711	8.18752e-11	9.31671e-10	Down	AT4G16820	alpha/beta-Hydrolases superfamily protein
Cg8g012840	0	0	0.16	2.41	1.64	2.03	30.1714	-4.44032	0.684638	-6.48564	8.83583e-11	1.00167e-09	Down	AT1G08440	Aluminium activated malate transporter family protein
Cg5g044960	0	0.18	0.03	0	0	0	26.9498	8.1102	1.25081	6.48398	8.93369e-11	1.01213e-09	Up	AT1G05160	cytochrome P450, family 88, subfamily A, polypeptide 3
Cg5g035220	6	5.65	6.13	0	0	0	26.0854	8.06805	1.24668	6.47161	9.69643e-11	1.09444e-09	Up	AT3G22600	Bifunctional inhibitor/lipid-transfer protein/seed storage 2S albumin superfamily protein
Cg4g009960	5.39	8.51	9.1	1.3	1.71	0.69	53.7226	2.72691	0.421662	6.46705	9.99332e-11	1.12725e-09	Up	AT1G53160	squamosa promoter binding protein-like 4
Cg2g023810	12.26	25.68	28.05	0	0	4.8	28.9143	3.69073	0.570763	6.4663	1.00428e-10	1.13213e-09	Up	-	-
Cg3g022880	1.86	1.1	1.27	0	0	0.08	35.6143	6.02829	0.933089	6.46057	1.04307e-10	1.17366e-09	Up	AT4G36550	ARM repeat superfamily protein
Cg1g001580	31.01	33.92	14.87	3.58	1.61	4.81	1758.34	3.05833	0.473755	6.45552	1.07847e-10	1.21199e-09	Up	AT1G11000	Seven transmembrane MLO family protein
Cg1g026220	5.54	14.99	8.37	1.05	1.61	0.52	118.168	2.80043	0.433918	6.45381	1.09074e-10	1.22426e-09	Up	AT5G64700	nodulin MtN21 /EamA-like transporter family protein
Cg6g013910	0	0	0	2.24	2.27	3.19	25.3964	-8.19908	1.27108	-6.45047	1.11503e-10	1.2492e-09	Down	-	-
Cg2g013010	18.19	11.76	8.61	0	0	0	27.6635	8.14614	1.26335	6.44803	1.1331e-10	1.26866e-09	Up	AT1G53540	HSP20-like chaperones superfamily protein
Cg2g040310	0	0	0.13	2.53	1.66	7.54	48.6769	-8.17164	1.26762	-6.44645	1.14501e-10	1.28121e-09	Down	AT5G28237	Pyridoxal-5'-phosphate-dependent enzyme family protein
Cg5g011010	1.12	1.41	2.49	5.71	8.72	8	136.001	-2.14445	0.333705	-6.42617	1.30856e-10	1.45702e-09	Down	AT3G29360	UDP-glucose 6-dehydrogenase family protein
Cg9g012080	2.28	1.21	3.31	0	0	0	26.5014	8.09463	1.25975	6.42557	1.31372e-10	1.46187e-09	Up	-	-
Cg5g030470	0	0	0	1.08	1.39	3.89	29.5248	-8.41539	1.31134	-6.41742	1.38606e-10	1.53576e-09	Down	AT2G38430	-
Cg5g003560	0	0	0	0.96	1.67	1.77	23.9559	-8.11566	1.26611	-6.40993	1.45589e-10	1.61117e-09	Down	-	-
Cg4g008950	4.76	6.95	15.47	0	0	0	26.1981	8.07818	1.26048	6.4088	1.46674e-10	1.62218e-09	Up	AT3G07630	arogenate dehydratase 2
Cg4g006950	0.05	0.25	0.16	1.6	1.55	2.54	28.5312	-3.72762	0.581677	-6.4084	1.47053e-10	1.62539e-09	Down	AT2G13290	beta-1,4-N-acetylglucosaminyltransferase family protein
Cg7g019800	0	1.28	0	0	0	0	41.7422	6.88465	1.07485	6.40521	1.5016e-10	1.65771e-09	Up	-	-
Cg2g026310	4.32	0	0	0	0	0	26.7886	8.10536	1.26959	6.38423	1.72261e-10	1.89018e-09	Up	AT1G73120	-
Cg5g012850	2.86	1.28	2.23	0	0	0	28.1849	8.17628	1.28161	6.3797	1.7744e-10	1.94465e-09	Up	AT3G02100	UDP-Glycosyltransferase superfamily protein
Cg3g014190	0.2	0.2	0.36	1.11	1.5	1.23	62.3882	-2.41963	0.379698	-6.37252	1.85942e-10	2.03292e-09	Down	AT4G24580	Rho GTPase activation protein (RhoGAP) with PH domain
Cg6g015930	8.68	11.09	12.9	2.57	1.27	0.83	67.17	2.58977	0.406706	6.36767	1.91923e-10	2.09577e-09	Up	-	-
Cg1g021680	0	0	0	0	0	0	25.7768	8.04644	1.26459	6.36288	1.98004e-10	2.15698e-09	Up	-	-
Cg5g009720	4.39	2.57	1.03	10.78	16.44	26.03	127.777	-2.9123	0.457775	-6.36185	1.9934e-10	2.17023e-09	Down	AT5G52020	Integrase-type DNA-binding superfamily protein
Cg1g018610	0.74	1.24	1.01	0	0	0.08	31.2861	5.85241	0.92148	6.3511	2.13779e-10	2.31769e-09	Up	AT4G10780	LRR and NB-ARC domains-containing disease resistance protein
Cg4g002840	2.25	3.09	2.43	0.05	0.26	0	27.8822	4.09046	0.644958	6.34221	2.26499e-10	2.44973e-09	Up	AT5G11420	Protein of unknown function, DUF642
Cg2g006390	7.22	4.96	3.82	0	0	0	41.5265	7.76779	1.22589	6.33644	2.35127e-10	2.53851e-09	Up	AT3G28007	Nodulin MtN3 family protein
Cg2g042600	5.39	3.64	9.67	0.57	0.3	0.77	62.5069	3.28354	0.518428	6.33364	2.3944e-10	2.58045e-09	Up	AT1G28400	-
Cg9g011610	0	0	0	0	0	0	21.9518	-7.99254	1.26195	-6.33347	2.39702e-10	2.58174e-09	Down	AT5G61770	PETER PAN-like protein
Cg1g014810	1.1	0.44	0.39	0	0	0	28.2376	8.17532	1.29241	6.32564	2.52191e-10	2.70982e-09	Up	AT4G03230	S-locus lectin protein kinase family protein
Cg7g013190	0	0	0	0.74	0.8	1.39	23.2923	-8.07337	1.27697	-6.32231	2.57687e-10	2.76723e-09	Down	AT5G45500	RNI-like superfamily protein
Cg6g001200	0	0	0	0	0	0	24.5234	7.97497	1.26156	6.32151	2.59021e-10	2.77991e-09	Up	-	-
Cg3g010490	0.43	0.61	0.97	7.53	5.32	7.27	36.2391	-6.86617	1.0868	-6.31777	2.65366e-10	2.84633e-09	Down	-	-
Cg2g030130	2.74	2.14	1.35	0.18	0.21	0.16	29.4454	3.34131	0.529117	6.31489	2.70356e-10	2.89642e-09	Up	-	-
CgUng003550	0	0	0	0	0	0	22.3305	-8.02209	1.27247	-6.30432	2.89461e-10	3.08469e-09	Down	AT1G68600	Aluminium activated malate transporter family protein
Cg2g005810	0	23.66	0	0	0	0	28.8127	8.20491	1.30441	6.29015	3.17161e-10	3.36998e-09	Up	-	-
Cg2g022470	0	0	0	2.38	2.09	2.01	21.4834	-7.96627	1.26779	-6.2836	3.30819e-10	3.50893e-09	Down	-	-
Cg4g020640	1.04	1.2	1.02	0	0	0	23.8125	7.93967	1.26442	6.27932	3.4006e-10	3.60483e-09	Up	-	-
Cg3g009670	0	0	0	0.32	0.36	0.1	25.4159	-3.8148	0.608027	-6.27406	3.51763e-10	3.72671e-09	Down	AT1G31410	putrescine-binding periplasmic protein-related
Cg6g010770	0	0	0	1.31	1.65	1.52	21.647	-7.97088	1.2715	-6.26887	3.63668e-10	3.84385e-09	Down	AT5G56440	F-box/RNI-like/FBD-like domains-containing protein
Cg2g031320	0	1.48	0.63	3.88	3.73	4.16	57.02	-2.13962	0.341614	-6.26327	3.76975e-10	3.97292e-09	Down	AT3G57720	Protein kinase superfamily protein
Cg7g002640	0.04	0.55	0.33	5.43	3.13	2.52	73.6603	-3.65324	0.583351	-6.2625	3.78844e-10	3.98798e-09	Down	AT2G40370	laccase 5
Cg1g022260	0	0.72	0.46	0	0	0	22.7787	7.87073	1.25693	6.26186	3.80417e-10	3.99989e-09	Up	AT4G13940	S-adenosyl-L-homocysteine hydrolase
Cg7g003780	49.56	40.14	36.31	0	0	0	38.6961	6.76386	1.08284	6.24643	4.19945e-10	4.38751e-09	Up	-	-
Cg7g018900	3.48	6.11	3.86	0	0	0	23.7174	7.93245	1.2712	6.24011	4.37261e-10	4.56054e-09	Up	AT1G17100	SOUL heme-binding family protein
Cg5g037110	229.49	355.34	182.86	0	1.48	0	345.341	8.34442	1.33779	6.23747	4.44691e-10	4.63537e-09	Up	AT4G15800	ralf-like 33
Cg2g019510	42.26	38.33	85.9	16.19	8.78	12.09	299.575	2.14994	0.344702	6.2371	4.45764e-10	4.64388e-09	Up	AT2G44310	Calcium-binding EF-hand family protein
Cg8g021750	0.37	0.37	0.12	1.97	1.17	1.93	40.7808	-2.70782	0.434256	-6.23555	4.50204e-10	4.68745e-09	Down	AT5G59800	methyl-CPG-binding domain 7
Cg3g003900	0	0	0	0	0	0	26.2212	3.53643	0.567508	6.2315	4.61978e-10	4.79077e-09	Up	AT5G48620	Disease resistance protein (CC-NBS-LRR class) family
Cg5g033420	0.02	0.02	0.01	1.18	0.72	0.4	27.3275	-5.42311	0.873812	-6.20627	5.42586e-10	5.59151e-09	Down	AT5G17420	Cellulose synthase family protein
Cg5g013190	10.89	16.9	6.89	1.48	3.63	1.88	183.536	2.45354	0.395595	6.20216	5.56943e-10	5.72418e-09	Up	AT1G09540	myb domain protein 61
Cg5g032600	0.79	4.59	1.53	23.16	15.39	20.09	61.2245	-2.83051	0.456436	-6.20134	5.59836e-10	5.74966e-09	Down	AT2G02850	plantacyanin
Cg9g004800	0	0	0	0	0	0	19.9944	-7.85809	1.26901	-6.19229	5.92952e-10	6.08632e-09	Down	AT5G19450	calcium-dependent protein kinase 19
Cg2g014670	0	0	0	2.82	2.21	3.06	21.0422	-7.93011	1.28076	-6.19171	5.95153e-10	6.10545e-09	Down	AT2G05790	O-Glycosyl hydrolases family 17 protein
Cg9g011790	1.03	0.88	1.26	15.81	24	23.64	83.0473	-2.17942	0.352028	-6.19106	5.97612e-10	6.12722e-09	Down	AT5G24560	phloem protein 2-B12
Cg2g000220	0	0	0	0.18	0.32	0.55	21.3528	-7.94764	1.28392	-6.19012	6.01167e-10	6.16017e-09	Down	AT3G47570	Leucine-rich repeat protein kinase family protein
Cg3g005560	3.86	5.06	3.6	0	0	0	25.4817	5.1451	0.831556	6.18732	6.11948e-10	6.26357e-09	Up	-	-
Cg7g015820	22.39	77.48	19.3	6.74	4.15	2.3	179.362	2.73518	0.442247	6.18474	6.22045e-10	6.35615e-09	Up	-	-
Cg1g018800	1.77	0.71	0.88	0	0	0	22.9555	7.87808	1.27424	6.18259	6.30586e-10	6.42893e-09	Up	AT1G15890	Disease resistance protein (CC-NBS-LRR class) family
Cg3g019090	1.03	1.88	1.66	0.03	0	0.07	31.1092	5.85552	0.947479	6.18011	6.40576e-10	6.52344e-09	Up	AT1G22730	MA3 domain-containing protein
Cg1g018790	0.59	2.3	0.38	0	0	0	21.5734	7.79471	1.26131	6.17987	6.41549e-10	6.52967e-09	Up	-	-
Cg7g002300	0.4	0.14	0.74	3.03	2.79	3.21	43.6684	-2.36217	0.382811	-6.1706	6.80304e-10	6.90088e-09	Down	AT2G40260	Homeodomain-like superfamily protein
Cg2g022690	0.95	0.77	0.48	0.09	0	0	29.0854	5.78963	0.940463	6.15615	7.45345e-10	7.52694e-09	Up	-	-
Cg5g031910	1.01	2.6	0.56	0.33	0.31	0.44	32.1734	3.18638	0.517732	6.1545	7.53135e-10	7.59715e-09	Up	-	-
Cg7g013940	1.28	3.17	0.97	0.23	0	0.27	87.4019	3.31962	0.541148	6.13439	8.54842e-10	8.57064e-09	Up	-	-
Cg4g009890	0.43	0.04	0.16	0.76	0.8	1.84	33.5601	-3.0999	0.505495	-6.13241	8.656e-10	8.66412e-09	Down	AT3G23560	MATE efflux family protein
Cg1g018420	0	0	0	0	0	0	21.6484	7.7984	1.27279	6.12703	8.95363e-10	8.92753e-09	Up	-	-
Cg9g026110	0.03	0.08	0.08	0.59	1.86	1.33	28.7807	-4.49968	0.734902	-6.12283	9.19273e-10	9.15586e-09	Down	AT5G51920	Pyridoxal phosphate (PLP)-dependent transferases superfamily protein
Cg7g015470	0.09	0.08	0.06	1.68	3.52	1.89	23.9244	-4.37151	0.715111	-6.11305	9.77462e-10	9.71406e-09	Down	AT2G04032	zinc transporter 7 precursor
Cg6g006320	0	0	0	5.97	0	3.33	18.8357	-7.77335	1.2724	-6.10921	1.00123e-09	9.93935e-09	Down	-	-
Cg3g017920	832.28	831.65	515.7	37.02	25.42	92.28	7195.69	3.74985	0.614103	6.10622	1.02017e-09	1.01108e-08	Up	AT1G43800	Plant stearoyl-acyl-carrier-protein desaturase family protein
Cg6g011590	1.5	4.58	2.59	0.77	0.23	0.51	30.9699	3.16699	0.518667	6.10602	1.02148e-09	1.01182e-08	Up	AT2G38650	galacturonosyltransferase 7
Cg9g025920	6.48	8.09	5.4	1.07	1.26	1.37	53.7799	2.10038	0.344068	6.10454	1.03098e-09	1.02067e-08	Up	AT5G62180	carboxyesterase 20
Cg1g001940	0	0	0.21	16.65	9.85	12.67	19.489	-7.8243	1.28444	-6.0916	1.11787e-09	1.10069e-08	Down	-	-
Cg5g014840	1.52	1.34	1.14	0	0	0	25.1407	4.55308	0.747868	6.08808	1.14272e-09	1.12342e-08	Up	AT1G65020	-
Cg4g005890	2.33	2.1	1.05	5.64	5.98	5.56	24.2097	-5.699	0.936123	-6.08788	1.14419e-09	1.12415e-08	Down	AT2G20830	transferases;folic acid binding
Cg5g034110	3.97	2.44	3.01	0.41	0.41	0.4	41.2241	2.77622	0.456219	6.08529	1.16284e-09	1.14062e-08	Up	AT5G43420	RING/U-box superfamily protein
Cg9g008230	2.96	2.61	10.56	0.04	0.09	0	90.2798	7.04278	1.15792	6.08229	1.1848e-09	1.16091e-08	Up	AT5G44120	RmlC-like cupins superfamily protein
Cg1g006960	0.81	1.51	1.29	0.11	0	0	24.5702	4.50094	0.741063	6.07362	1.25057e-09	1.22272e-08	Up	AT1G19940	glycosyl hydrolase 9B5
Cg8g009460	0	0	0	0.6	0.47	0.68	19.7483	-7.83482	1.29269	-6.06086	1.35392e-09	1.31666e-08	Down	-	-
Cg2g038870	0	0	0	8.33	12.95	4.97	20.0909	-7.86943	1.29898	-6.05816	1.37683e-09	1.3375e-08	Down	-	-
CgUng002460	0	0	0	0	0	0	79.1503	-2.07832	0.343171	-6.05624	1.39339e-09	1.35214e-08	Down	-	-
Cg5g033660	0.15	0	0.03	1.32	1.72	2.3	24.0517	-5.21284	0.861006	-6.05435	1.40982e-09	1.36735e-08	Down	AT4G28560	ROP-interactive CRIB motif-containing protein 7
Cg9g011050	0	0	0	0	0	0	60.4248	-2.62218	0.43399	-6.04204	1.5218e-09	1.47045e-08	Down	AT3G08550	elongation defective 1 protein / ELD1 protein
Cg2g039990	0	0	0	3.61	4.11	1.21	21.0371	-7.93808	1.31541	-6.0347	1.5926e-09	1.53478e-08	Down	AT1G30190	-
Cg8g009240	0.25	0.26	0.23	0.99	1.61	1.6	30.919	-3.34831	0.555249	-6.03029	1.63661e-09	1.57384e-08	Down	-	-
Cg2g026590	1.12	0.87	0.98	0.34	0.68	0.46	46.6889	2.21821	0.368503	6.01952	1.74936e-09	1.67692e-08	Up	AT1G80900	magnesium transporter 1
Cg5g011060	0	0	0.14	2.39	1.87	1.66	23.4943	-5.26313	0.875153	-6.01396	1.8105e-09	1.73004e-08	Down	AT3G02100	UDP-Glycosyltransferase superfamily protein
Cg2g030570	3.48	1.85	2.96	1.03	0.46	0.38	42.4226	2.42304	0.402987	6.01269	1.82469e-09	1.74268e-08	Up	AT5G27290	-
Cg9g010620	0.09	0.24	0.06	3.27	2.79	3.6	27.2337	-4.75093	0.791156	-6.00505	1.91274e-09	1.82389e-08	Down	AT1G06620	2-oxoglutarate (2OG) and Fe(II)-dependent oxygenase superfamily protein
Cg3g010630	1.95	1.44	1.5	4.88	5.31	9	84.6861	-2.06763	0.344939	-5.9942	2.04494e-09	1.93772e-08	Down	AT1G60690	NAD(P)-linked oxidoreductase superfamily protein
Cg9g016980	0	0	0	0	0	0	18.369	-7.73085	1.29146	-5.98614	2.14883e-09	2.0298e-08	Down	-	-
Cg2g009240	0	0.36	0	0	0	0	40.258	2.69221	0.450044	5.9821	2.2028e-09	2.07537e-08	Up	AT3G26630	Tetratricopeptide repeat (TPR)-like superfamily protein
Cg2g011220	1.21	4.77	2.27	25.56	12.11	20.78	93.778	-2.60774	0.435931	-5.98201	2.20399e-09	2.07542e-08	Down	AT3G27200	Cupredoxin superfamily protein
Cg3g022760	0.43	0.43	0.36	1.22	2.14	2.42	70.5903	-2.35148	0.393253	-5.97957	2.23733e-09	2.10463e-08	Down	AT2G16250	Leucine-rich repeat protein kinase family protein
Cg8g012970	0.02	0.07	0.21	1.2	0.76	1.43	41.7493	-3.06987	0.514216	-5.97	2.37251e-09	2.22485e-08	Down	AT3G44200	NIMA (never in mitosis, gene A)-related 6
Cg2g046820	6.62	8.94	6.18	2.8	1.74	1.47	77.7672	2.01085	0.336848	5.96962	2.37809e-09	2.22894e-08	Up	AT5G47810	phosphofructokinase 2
Cg9g023240	5.29	22.41	4.03	169.66	515.46	221.21	1094.1	-4.91336	0.8238	-5.96426	2.45741e-09	2.29734e-08	Down	AT2G38870	Serine protease inhibitor, potato inhibitor I-type family protein
Cg6g015640	2.73	1.7	1.31	0.19	0	0	26.5077	4.9237	0.826145	5.95985	2.52466e-09	2.35293e-08	Up	AT4G31980	-
Cg5g024050	0	0	0	0	0	0	45.9151	2.16145	0.363949	5.93886	2.87004e-09	2.64624e-08	Up	-	-
Cg5g036330	3.85	4.16	1.97	0.57	0.62	0.82	54.3147	2.40419	0.405274	5.93225	2.98815e-09	2.74259e-08	Up	AT5G35960	Protein kinase family protein
Cg2g032100	0.04	0.04	0.34	1.88	0.97	1.01	52.6583	-3.10734	0.523889	-5.93129	3.00562e-09	2.75584e-08	Down	AT5G27000	kinesin 4
Cg5g003570	0	0	0	0.56	1.63	0.62	20.3974	-7.88774	1.33165	-5.92329	3.1557e-09	2.88469e-08	Down	AT5G62680	Major facilitator superfamily protein
Cg4g011110	0.07	0.74	0.56	0	0	0.22	61.5534	2.52284	0.426189	5.91954	3.22841e-09	2.94818e-08	Up	-	-
Cg6g023700	1.91	0.21	0.62	0	0	0	18.2615	7.55216	1.2761	5.91814	3.256e-09	2.97188e-08	Up	AT3G28540	P-loop containing nucleoside triphosphate hydrolases superfamily protein
Cg8g018390	0	0	0	0	18.28	8.46	17.2919	-7.64805	1.2944	-5.90855	3.45125e-09	3.14376e-08	Down	-	-
Cg3g016220	5.55	10.14	3.4	1.09	1.6	1.55	118.431	2.08985	0.353729	5.90807	3.46143e-09	3.15144e-08	Up	AT1G21920	Histone H3 K4-specific methyltransferase SET7/9 family protein
Cg2g021430	0	0	0	0	0	0	27.5134	-7.35021	1.24496	-5.90395	3.54889e-09	3.22137e-08	Down	AT3G15520	Cyclophilin-like peptidyl-prolyl cis-trans isomerase family protein
Cg1g022220	45.62	49.75	97.61	19.14	10.47	12.73	177.48	2.09108	0.354268	5.90254	3.5795e-09	3.24752e-08	Up	AT1G66240	homolog of anti-oxidant 1
Cg4g013270	2.45	3.26	1.42	0.34	0.36	0.69	56.1966	2.71396	0.459912	5.90103	3.6125e-09	3.27419e-08	Up	AT5G55580	Mitochondrial transcription termination factor family protein
Cg9g010170	0	0	0	0	0	0	19.2017	7.62092	1.29315	5.89329	3.7859e-09	3.42279e-08	Up	AT3G14460	LRR and NB-ARC domains-containing disease resistance protein
Cg6g019180	0.13	0	0	7.99	5.76	4.72	28.2531	-7.39168	1.25458	-5.89176	3.82105e-09	3.45285e-08	Down	AT2G47485	-
Cg5g026630	0	0.07	0	1.58	4.88	3.18	31.4381	-7.53967	1.28045	-5.88829	3.90213e-09	3.5226e-08	Down	AT3G54420	homolog of carrot EP3-3 chitinase
Cg5g029920	1.1	1.83	2.21	10.17	25.77	53.08	362.871	-4.14296	0.703647	-5.88784	3.91271e-09	3.53039e-08	Down	AT5G33370	GDSL-like Lipase/Acylhydrolase superfamily protein
Cg5g027670	0	0	0	0.56	1.22	1.71	18.6368	-7.7509	1.31664	-5.88686	3.93607e-09	3.5497e-08	Down	AT1G12740	cytochrome P450, family 87, subfamily A, polypeptide 2
Cg4g002510	0.69	0	1.19	9.23	4.55	7.98	37.6325	-3.00186	0.511119	-5.87311	4.27687e-09	3.83038e-08	Down	AT1G51940	protein kinase family protein / peptidoglycan-binding LysM domain-containing protein
Cg5g007930	0.27	0.77	0.54	2.57	3.07	3.69	48.9975	-2.52921	0.430833	-5.87053	4.34417e-09	3.88106e-08	Down	AT2G44940	Integrase-type DNA-binding superfamily protein
Cg4g005250	0	0	0	0	0	0	30.9705	-2.9497	0.502504	-5.87001	4.35765e-09	3.89118e-08	Down	AT4G08500	MAPK/ERK kinase kinase 1
Cg1g018640	1.65	0.91	1.04	0	0	0	30.1092	7.3012	1.24438	5.86732	4.42897e-09	3.95062e-08	Up	AT1G52520	FAR1-related sequence 6
CgUng020690	6.11	7.3	6.37	0.46	0.21	0.29	23.6736	5.08165	0.866868	5.86208	4.57105e-09	4.06573e-08	Up	AT3G61740	SET domain protein 14
Cg5g037930	2.78	2.99	2.44	9.57	7.45	15.38	80.539	-2.10284	0.359013	-5.85727	4.70529e-09	4.18102e-08	Down	-	-
Cg5g017840	0.33	1.61	0.76	4.43	4.09	5.71	47.3232	-2.20568	0.376778	-5.85404	4.79768e-09	4.25894e-08	Down	AT1G57820	Zinc finger (C3HC4-type RING finger) family protein
Cg3g021660	0.2	0	0.03	0.79	4.77	3.48	36.8456	-5.47849	0.936359	-5.85084	4.89082e-09	4.3395e-08	Down	AT2G26560	phospholipase A 2A
Cg9g024430	0.44	0.17	0.45	1.88	2.93	3.71	47.6116	-2.61469	0.447196	-5.84685	5.00955e-09	4.43832e-08	Down	AT2G23970	Class I glutamine amidotransferase-like superfamily protein
Cg3g010480	0	0	0	0.09	0.21	0	16.1226	-7.54556	1.29083	-5.84551	5.05028e-09	4.46786e-08	Down	AT5G28830	calcium-binding EF hand family protein
Cg2g008200	2.6	1.62	5.69	24.79	10.67	23.78	178.629	-2.528	0.432965	-5.83882	5.25705e-09	4.63307e-08	Down	AT2G20520	FASCICLIN-like arabinogalactan 6
Cg2g001400	0	0	0	1.15	1.2	2.1	28.0808	-7.37495	1.26309	-5.83881	5.25748e-09	4.63307e-08	Down	AT5G06720	peroxidase 2
Cg2g006900	0.18	0.36	0.04	1.78	1.03	0.94	39.9894	-2.53321	0.434001	-5.83687	5.31903e-09	4.67595e-08	Down	AT1G05080	F-box/RNI-like/FBD-like domains-containing protein
Cg5g033100	4.56	3.84	4.17	10.27	22.57	27.63	95.7754	-2.11184	0.362286	-5.8292	5.56921e-09	4.87932e-08	Down	AT3G04300	RmlC-like cupins superfamily protein
Cg5g025860	0	0	0	0	0	0	18.3376	-7.74087	1.3281	-5.82853	5.59189e-09	4.89682e-08	Down	AT2G35795	Chaperone DnaJ-domain superfamily protein
Cg9g016870	0	0	0	1.93	2.71	0	16.8627	-7.6166	1.30802	-5.82301	5.77958e-09	5.04655e-08	Down	AT5G48790	Domain of unknown function (DUF1995)
Cg3g000530	0	0	0	1.08	2.09	2.06	23.5981	-4.94993	0.852522	-5.80622	6.3899e-09	5.54474e-08	Down	AT5G66240	Transducin/WD40 repeat-like superfamily protein
Cg4g023320	0.43	0.53	0.61	2.35	1.68	1.12	39.6966	-2.82851	0.487214	-5.80548	6.41833e-09	5.56675e-08	Down	AT5G63020	Disease resistance protein (CC-NBS-LRR class) family
Cg9g017050	4.47	6.75	3.47	3.13	13.19	5.49	16.5723	-7.58502	1.30711	-5.80291	6.51755e-09	5.6501e-08	Down	AT2G41380	S-adenosyl-L-methionine-dependent methyltransferases superfamily protein
Cg7g018150	0.25	0.51	1.27	0	0	0	18.0744	7.54236	1.30213	5.79233	6.9415e-09	5.99755e-08	Up	AT3G26120	terminal EAR1-like 1
Cg2g016970	0	0	0	0	0	0	16.7398	7.42784	1.28255	5.79147	6.97728e-09	6.02559e-08	Up	-	-
Cg2g015520	1.37	1.26	0.6	5.24	3.04	6.78	64.8422	-2.39144	0.413045	-5.78979	7.04751e-09	6.08045e-08	Down	AT2G20830	transferases;folic acid binding
Cg2g022740	1.56	1.52	0.69	0.05	0.03	0	25.319	4.84518	0.837131	5.78784	7.12981e-09	6.14853e-08	Up	AT5G54510	Auxin-responsive GH3 family protein
Cg6g006690	0	0	0	0.28	0.7	0.75	19.5005	-7.81724	1.35067	-5.78769	7.13627e-09	6.15117e-08	Down	AT3G47570	Leucine-rich repeat protein kinase family protein
Cg2g041190	13.3	12.4	4.67	1.01	0.21	1.59	59.1151	3.15364	0.545345	5.78282	7.34582e-09	6.32278e-08	Up	AT4G05070	Wound-responsive family protein
Cg9g006430	0	0.02	0.04	0.62	0.87	0.89	21.6228	-5.53052	0.958523	-5.76983	7.93502e-09	6.79764e-08	Down	AT4G14650	-
Cg5g041920	7.29	6.64	5.92	0.34	1.27	2.09	151.174	2.41406	0.420082	5.74664	9.10332e-09	7.72908e-08	Up	AT4G00360	cytochrome P450, family 86, subfamily A, polypeptide 2
Cg4g019230	0	0	0	0	0	0	29.8921	-2.98557	0.520538	-5.73554	9.7203e-09	8.22212e-08	Down	AT4G33110	S-adenosyl-L-methionine-dependent methyltransferases superfamily protein
Cg3g009830	0	0	0	0	0	0	16.1175	-7.55301	1.31699	-5.73504	9.74905e-09	8.24259e-08	Down	-	-
Cg5g029470	2.99	2.38	1.57	0.36	0.04	0.26	33.9012	3.30726	0.57674	5.7344	9.78596e-09	8.26993e-08	Up	AT4G31500	cytochrome P450, family 83, subfamily B, polypeptide 1
Cg5g011850	0	0	0	1	0.57	0.48	15.1157	-7.45898	1.30206	-5.72861	1.01255e-08	8.53698e-08	Down	AT4G15880	Cysteine proteinases superfamily protein
Cg2g024940	0.22	0.02	0.08	3.65	4.47	2.72	148.772	-4.8537	0.849456	-5.71389	1.10422e-08	9.26676e-08	Down	AT2G34930	disease resistance family protein / LRR family protein
Cg2g024070	5.32	3.46	3.41	0.9	0.95	0.49	59.8909	2.10639	0.368856	5.7106	1.12576e-08	9.43442e-08	Up	AT5G54840	Ras-related small GTP-binding family protein
Cg1g011310	0	0.5	0	1.06	1.11	0.85	19.3746	-3.88922	0.681958	-5.70301	1.1771e-08	9.84619e-08	Down	-	-
Cg1g014820	1.09	1.7	3.05	0	0	0	16.468	7.4085	1.29916	5.70255	1.18029e-08	9.86406e-08	Up	-	-
Cg2g033300	0	0	0	1.39	1.05	1.02	15.3673	-7.48339	1.3139	-5.69556	1.22967e-08	1.02672e-07	Down	AT3G48320	cytochrome P450, family 71, subfamily A, polypeptide 21
Cg5g012060	0.13	0.2	0.03	1.37	1.02	0.72	34.8976	-3.07968	0.540741	-5.69529	1.23163e-08	1.02789e-07	Down	AT3G42660	transducin family protein / WD-40 repeat family protein
Cg7g011630	0.19	0.34	0.12	9.72	3.83	3.57	54.059	-3.06717	0.538738	-5.69325	1.2464e-08	1.03926e-07	Down	AT5G51060	NADPH/respiratory burst oxidase protein D
Cg6g005240	242.11	351.98	93.34	30.28	17.39	24.83	941.35	3.16738	0.556421	5.69243	1.25246e-08	1.04383e-07	Up	AT2G37750	-
Cg4g005260	1.69	0.75	0.51	0	0	0	16.7405	7.42135	1.30428	5.69001	1.27034e-08	1.05727e-07	Up	-	-
Cg8g004860	0.47	0.46	0.73	1.84	4.5	5.24	46.9548	-3.12191	0.54872	-5.68944	1.27453e-08	1.06028e-07	Down	AT3G48700	carboxyesterase 13
Cg5g034450	0.36	0.13	0.54	4.3	3.21	2.85	54.7149	-2.86621	0.503842	-5.6887	1.28007e-08	1.06435e-07	Down	AT2G30630	P-loop containing nucleoside triphosphate hydrolases superfamily protein
CgUng006880	0	0	0	0.76	1.18	0.96	37.3109	-2.95166	0.519117	-5.68591	1.30114e-08	1.08043e-07	Down	AT3G14460	LRR and NB-ARC domains-containing disease resistance protein
Cg3g011400	0	0	0	1.01	0.78	0.89	14.8432	-7.43427	1.3084	-5.68198	1.33146e-08	1.10257e-07	Down	AT3G04870	zeta-carotene desaturase
Cg9g019790	5.15	2.75	4.26	1.11	3.87	2.33	44.0547	2.04597	0.360247	5.67936	1.35203e-08	1.11859e-07	Up	-	-
Cg9g006630	0	0.03	0.13	0.66	2.56	2.87	31.5015	-4.27541	0.753235	-5.67607	1.37828e-08	1.13927e-07	Down	AT1G04220	3-ketoacyl-CoA synthase 2
Cg4g014720	1.24	0.41	0.68	2.94	3.89	6.36	76.7383	-2.44978	0.4321	-5.66947	1.4324e-08	1.18023e-07	Down	AT4G20820	FAD-binding Berberine family protein
Cg9g016970	0	0	0	0.59	0	0	15.7023	-7.51402	1.32549	-5.66887	1.43747e-08	1.18387e-07	Down	-	-
Cg2g032990	1.03	0.8	0.84	2.48	3.6	5.25	73.9461	-2.04476	0.360833	-5.66676	1.45521e-08	1.19685e-07	Down	AT5G10610	cytochrome P450, family 81, subfamily K, polypeptide 1
Cg1g018550	0.33	1.23	0.33	0	0	0	18.2865	7.54914	1.33357	5.66086	1.50613e-08	1.23645e-07	Up	AT4G10780	LRR and NB-ARC domains-containing disease resistance protein
Cg5g025520	0	0	0	0	0	0	31.5576	7.37242	1.30237	5.66079	1.50677e-08	1.23645e-07	Up	AT1G75280	NmrA-like negative transcriptional regulator family protein
Cg4g007640	3.01	7.91	9.27	0.47	0	0.62	42.0513	4.88391	0.863155	5.65821	1.52961e-08	1.25406e-07	Up	AT5G25940	early nodulin-related
Cg8g009040	1.7	1.49	1.48	0.07	0.04	0	27.8871	6.29204	1.11204	5.65811	1.53047e-08	1.2542e-07	Up	AT4G10780	LRR and NB-ARC domains-containing disease resistance protein
Cg5g026520	1.02	1.24	1	0.19	0.31	0.41	56.863	2.14614	0.380468	5.64078	1.69277e-08	1.37785e-07	Up	AT4G27190	NB-ARC domain-containing disease resistance protein
Cg8g005930	236.21	192.12	123.56	15.93	13.56	39.92	959.467	3.15216	0.558889	5.64005	1.69997e-08	1.3831e-07	Up	AT2G16060	hemoglobin 1
Cg7g012890	0.07	0.03	0.11	1.45	0.87	1.04	33.5401	-2.76644	0.491725	-5.62598	1.8446e-08	1.49808e-07	Down	AT4G10780	LRR and NB-ARC domains-containing disease resistance protein
Cg3g002870	0	0	0	0	0	0	15.5041	7.32064	1.30185	5.62324	1.87407e-08	1.51929e-07	Up	-	-
Cg9g018710	0.47	1.04	0.85	0.84	0.32	0.74	29.5766	6.40278	1.14087	5.61219	1.99777e-08	1.61452e-07	Up	-	-
Cg3g004330	0	0	0	0	0	0	26.7182	7.12466	1.27011	5.60949	2.02918e-08	1.63917e-07	Up	AT4G32640	Sec23/Sec24 protein transport family protein
Cg4g002520	0.23	0.4	0.75	4.82	2.31	6.53	71.5362	-2.63306	0.469547	-5.60766	2.05076e-08	1.65513e-07	Down	AT1G51940	protein kinase family protein / peptidoglycan-binding LysM domain-containing protein
Cg3g009390	0	0	0	0	0.8	0	14.921	-7.42956	1.3258	-5.60382	2.09684e-08	1.69081e-07	Down	AT3G27320	alpha/beta-Hydrolases superfamily protein
Cg4g005740	0	0	0	0	0	0	22.7235	-7.07664	1.26463	-5.59582	2.19583e-08	1.76436e-07	Down	AT4G16720	Ribosomal protein L23/L15e family protein
Cg1g004840	0.24	0.36	0.31	2.76	1.52	3.44	30.1542	-3.05727	0.546532	-5.59394	2.21977e-08	1.78122e-07	Down	AT5G66390	Peroxidase superfamily protein
Cg2g002720	2.8	4.04	3.42	0	0	0	21.427	5.31479	0.950408	5.59212	2.24317e-08	1.79761e-07	Up	-	-
Cg8g017410	0	0	0	0	0	0	16.2561	7.38213	1.32013	5.59198	2.24495e-08	1.79824e-07	Up	-	-
Cg2g016860	0.95	1.25	0.68	0	0	0	25.924	6.16834	1.10495	5.58245	2.37148e-08	1.89541e-07	Up	AT4G12010	Disease resistance protein (TIR-NBS-LRR class) family
Cg2g004190	5.53	5.76	5.19	0.98	0.79	2.06	75.1913	2.20625	0.395553	5.57764	2.43804e-08	1.94517e-07	Up	AT1G08520	ALBINA 1
Cg6g014440	0.45	1.57	1.31	0.35	0	0	21.0047	4.04546	0.725654	5.57491	2.47654e-08	1.97416e-07	Up	-	-
Cg3g012050	0.47	0.32	0.28	2.48	3.17	2.44	75.5815	-2.11264	0.378989	-5.57441	2.4837e-08	1.97899e-07	Down	AT4G23220	cysteine-rich RLK (RECEPTOR-like protein kinase) 14
Cg5g014470	2.35	3.69	2.91	0.41	0.74	0.08	29.2588	2.98763	0.536177	5.5721	2.51692e-08	2.0037e-07	Up	AT1G75950	S phase kinase-associated protein 1
CgUng000240	0	0.16	0	1.95	1.23	1.19	20.9312	-5.02715	0.902627	-5.56947	2.55516e-08	2.03236e-07	Down	AT2G32440	ent-kaurenoic acid hydroxylase 2
Cg3g010160	2.12	1.58	1.95	0	0	0	25.29	7.04565	1.26795	5.55672	2.74885e-08	2.18067e-07	Up	AT5G45310	-
Cg3g018040	3.23	3.68	2.13	0.22	0	0	22.372	5.41309	0.974272	5.55604	2.75969e-08	2.18832e-07	Up	AT1G78780	pathogenesis-related family protein
Cg6g010270	8.69	6.45	3.09	0.49	0.41	1.43	114.843	2.78302	0.502059	5.54321	2.96977e-08	2.35079e-07	Up	AT2G30970	aspartate aminotransferase 1
Cg5g034970	1.42	1.39	0.82	4.2	7.02	4.92	40.2844	-2.4296	0.438452	-5.54132	3.00194e-08	2.37521e-07	Down	AT1G19670	chlorophyllase 1
Cg6g002020	0	0	0	0	0	0	14.4877	7.21642	1.30409	5.53368	3.13575e-08	2.47677e-07	Up	-	-
CgUng001950	5.72	5.31	3.1	0.64	0.45	0.51	27.7996	2.99973	0.542229	5.53221	3.16223e-08	2.49659e-07	Up	-	-
Cg6g014960	5.91	3.16	2.71	0.32	0.88	1.01	63.1114	2.40906	0.436383	5.52051	3.38024e-08	2.65368e-07	Up	AT2G24280	alpha/beta-Hydrolases superfamily protein
Cg8g019600	8.57	4.6	9.03	1.12	1.16	1.65	40.0266	2.62142	0.474908	5.51985	3.39294e-08	2.66251e-07	Up	AT2G28085	SAUR-like auxin-responsive protein family
Cg5g018860	0.48	0.13	0	0	0	0	15.5041	7.32324	1.32696	5.51882	3.41282e-08	2.67694e-07	Up	-	-
Cg2g021760	0.83	1.78	1.15	0	0	0	24.8207	7.02348	1.27274	5.51838	3.42148e-08	2.68257e-07	Up	AT2G30470	high-level expression of sugar-inducible gene 2
Cg2g018620	0	0	0.08	0.24	0.16	0.5	90.8094	-2.25552	0.409288	-5.51086	3.57092e-08	2.7937e-07	Down	-	-
Cg6g007310	0	0	0	0	0	0	14.3405	7.20348	1.31118	5.49389	3.93178e-08	3.05231e-07	Up	-	-
Cg4g017570	5.24	5.75	2.44	0.15	0	0	23.8994	6.96591	1.26796	5.49381	3.93346e-08	3.05231e-07	Up	AT2G05910	Protein of unknown function (DUF567)
CgUng005140	0	0	0	0	0.06	0.29	13.5239	-7.29857	1.3288	-5.49261	3.96045e-08	3.07062e-07	Down	AT4G38180	FAR1-related sequence 5
Cg4g009330	172.66	165.81	70.67	11.8	6.07	21.14	1252.51	3.16684	0.577166	5.48687	4.09111e-08	3.16651e-07	Up	AT2G19590	ACC oxidase 1
Cg1g019390	8.26	6.57	5.08	3.34	4.12	3.24	30.0797	3.04137	0.554427	5.48561	4.12052e-08	3.18655e-07	Up	AT1G60690	NAD(P)-linked oxidoreductase superfamily protein
Cg7g004690	0.8	0.45	0.43	2.35	1.6	2.15	38.893	-2.16687	0.395352	-5.48087	4.23245e-08	3.26753e-07	Down	AT5G59950	RNA-binding (RRM/RBD/RNP motifs) family protein
Cg8g021810	0.62	0.78	0.58	5.23	2.35	4.75	34.781	-2.69307	0.492098	-5.47263	4.434e-08	3.41296e-07	Down	-	-
Cg6g008730	0	0	0	0	0	0	14.7988	7.24543	1.3244	5.47074	4.48171e-08	3.44675e-07	Up	-	-
Cg6g018490	0	0	0	3.84	0	13.22	26.9302	-3.99399	0.730479	-5.46763	4.56085e-08	3.50613e-07	Down	AT3G03430	Calcium-binding EF-hand family protein
Cg6g013650	0.31	0.27	0.16	1.97	1.37	3.17	26.2326	-3.25232	0.596224	-5.45487	4.90092e-08	3.75323e-07	Down	-	-
Cg1g003320	827.38	781.4	519.3	78.21	71.54	177.86	1272.71	2.6642	0.488697	5.45164	4.99063e-08	3.81548e-07	Up	-	-
Cg8g009070	0	0	0	0.23	0.99	0.33	14.4581	-7.38456	1.35556	-5.44761	5.10501e-08	3.89636e-07	Down	-	-
Cg9g007120	0	0	0	0	0	0	17.2441	-4.77147	0.8767	-5.44253	5.2529e-08	4.00082e-07	Down	AT4G14660	RNA polymerase Rpb7-like, N-terminal domain
Cg7g000290	0.66	0.09	0.14	2.71	1.92	2.71	33.8295	-3.3047	0.607428	-5.44048	5.31387e-08	4.04385e-07	Down	AT5G05840	Protein of unknown function (DUF620)
Cg2g004200	2.25	4.19	2.14	0.42	0.55	1.12	43.2472	2.3758	0.43692	5.4376	5.40016e-08	4.10263e-07	Up	AT1G08520	ALBINA 1
Cg5g025460	1.36	2.52	0.79	4.03	7.96	8.79	177.22	-2.21306	0.407189	-5.43499	5.4801e-08	4.15639e-07	Down	AT5G47850	CRINKLY4 related 4
Cg5g044470	0	2.11	2.08	0	0	0	14.5215	7.21464	1.32855	5.43046	5.62077e-08	4.25952e-07	Up	AT3G60280	uclacyanin 3
Cg3g022430	1.41	1.39	0.88	0.27	0.08	0.24	31.6179	2.44986	0.451744	5.42312	5.85683e-08	4.42915e-07	Up	AT1G75100	J-domain protein required for chloroplast accumulation response 1
Cg2g038590	1.35	1.56	2.77	0.17	0.2	0.06	28.1634	3.31231	0.61088	5.4222	5.88699e-08	4.4501e-07	Up	AT1G30650	WRKY DNA-binding protein 14
Cg4g012360	4.19	7.24	8.3	0.52	1.23	0.67	216.94	3.7398	0.690005	5.41995	5.96151e-08	4.50081e-07	Up	-	-
Cg3g015440	0.62	0.27	0.51	3	1.44	1.93	54.9933	-2.36216	0.436138	-5.4161	6.09145e-08	4.58894e-07	Down	AT5G10180	slufate transporter 2;1
Cg5g009300	0	0	0	0	0	0	21.2027	4.51256	0.834229	5.40926	6.32866e-08	4.75324e-07	Up	-	-
CgUng001390	8.88	7.14	4.36	0	0.65	0	23.1136	4.98882	0.923398	5.40267	6.56555e-08	4.91793e-07	Up	-	-
Cg5g012730	0.65	2.49	0.88	11.12	8.68	8.06	56.3212	-2.1822	0.403989	-5.40163	6.6037e-08	4.94232e-07	Down	AT3G49080	Ribosomal protein S5 domain 2-like superfamily protein
Cg4g001430	0	0.11	0	0.35	0.23	0.26	22.5364	-3.19279	0.591207	-5.40047	6.64671e-08	4.9705e-07	Down	-	-
Cg2g045910	5.23	1.31	5.17	0.58	0.23	0	94.1069	2.09925	0.389069	5.39558	6.83042e-08	5.09108e-07	Up	AT2G25060	early nodulin-like protein 14
Cg9g028980	2.94	5.68	2.42	0.23	0.87	0.47	44.8752	2.43565	0.451749	5.39159	6.98383e-08	5.19687e-07	Up	AT1G16490	myb domain protein 58
Cg9g018850	10.03	0	0	0	0	0	44.4658	-2.10029	0.390325	-5.38086	7.41288e-08	5.49584e-07	Down	AT1G58030	cationic amino acid transporter 2
Cg2g006170	0	0	0	0.38	0	0	28.3473	3.36361	0.625402	5.37831	7.51888e-08	5.56987e-07	Up	AT5G41340	ubiquitin conjugating enzyme 4
Cg4g009410	0	0	0	0.28	0.36	0.75	12.6776	-7.19475	1.33855	-5.37504	7.65662e-08	5.66727e-07	Down	AT1G69550	disease resistance protein (TIR-NBS-LRR class)
Cg4g015420	1.22	1.36	0.93	0	0.12	0	22.7534	6.00257	1.11778	5.37007	7.87065e-08	5.81857e-07	Up	AT1G33430	Galactosyltransferase family protein
Cg5g010670	0.21	0.29	0.31	1.29	1.21	1.23	40.0807	-2.07171	0.385859	-5.36909	7.91355e-08	5.84789e-07	Down	-	-
Cg5g006000	0.03	0	0.04	0.68	0.39	1.21	20.432	-5.43878	1.01304	-5.36875	7.92861e-08	5.85664e-07	Down	AT3G57520	seed imbibition 2
Cg2g033310	0	0	0	1.41	3.07	1.39	12.44	-7.16818	1.33554	-5.36726	7.99404e-08	5.89776e-07	Down	AT3G26230	cytochrome P450, family 71, subfamily B, polypeptide 24
Cg6g003440	0.15	0	0	0	0	0	13.5881	7.1203	1.32723	5.36479	8.10415e-08	5.97171e-07	Up	AT1G02205	Fatty acid hydroxylase superfamily
CgUng010700	0.7	1.81	2.62	0	0	0	19.2263	4.70093	0.876414	5.36382	8.14791e-08	5.9975e-07	Up	AT2G06520	photosystem II subunit X
Cg5g012170	0.26	0.23	0	0.62	1.67	0.55	20.5317	-4.1226	0.76862	-5.36364	8.15615e-08	6.00026e-07	Down	AT1G13580	LAG1 longevity assurance homolog 3
Cg2g035280	0	0	0	0	0	0	12.3958	-7.17464	1.34051	-5.35219	8.68969e-08	6.37725e-07	Down	AT1G56230	Protein of unknown function (DUF1399)
Cg2g023260	0	0	0	0.83	0.58	0.28	13.5405	-7.30544	1.36735	-5.34278	9.15301e-08	6.70099e-07	Down	AT5G23960	terpene synthase 21
Cg3g016190	6.84	7.22	3.34	0.88	0.51	1.83	66.0357	2.43092	0.455959	5.33144	9.7435e-08	7.08465e-07	Up	AT5G13930	Chalcone and stilbene synthase family protein
Cg2g017230	0	0	0	0.82	0.32	0.36	14.5032	-7.40487	1.39003	-5.32714	9.97732e-08	7.24015e-07	Down	-	-
Cg9g022790	2.07	2.58	0.86	6.42	11.65	5.83	56.9641	-2.30781	0.433732	-5.32082	1.03298e-07	7.475e-07	Down	AT4G17500	ethylene responsive element binding factor 1
Cg6g005910	0.16	0.14	0.05	1.04	1.06	1.22	24.163	-3.08048	0.579194	-5.31855	1.04595e-07	7.5628e-07	Down	AT3G09220	laccase 7
Cg3g003540	0	0	0	0	0	0	11.5342	-7.06545	1.32878	-5.31725	1.05349e-07	7.61429e-07	Down	-	-
Cg9g023060	1.47	1.12	0.35	3.22	6.5	4.1	62.7407	-2.33236	0.439159	-5.31096	1.09047e-07	7.85961e-07	Down	AT5G07610	F-box family protein
Cg1g018560	2.64	5.31	3.27	0	0	0	12.8439	7.0401	1.32579	5.31013	1.0955e-07	7.89272e-07	Up	AT1G12290	Disease resistance protein (CC-NBS-LRR class) family
Cg8g012580	0	0.31	0	4.9	0	1.78	46.9045	-2.33736	0.440717	-5.30354	1.13581e-07	8.17017e-07	Down	-	-
Cg7g011390	0	0	0	0.61	0.57	0.32	11.5826	-7.07088	1.33628	-5.29145	1.2135e-07	8.67733e-07	Down	AT5G61865	-
Cg1g008600	0.08	0	0.2	2.07	1.98	1.8	18.6706	-4.08911	0.773145	-5.28893	1.23033e-07	8.78734e-07	Down	AT1G10380	Putative membrane lipoprotein
Cg5g036540	0.18	0.27	0.13	1.23	1.15	0.56	46.8318	-2.11672	0.400763	-5.28172	1.27975e-07	9.10796e-07	Down	-	-
Cg4g012780	2.12	1.94	2.68	0.27	0.39	0.36	32.085	2.78781	0.528236	5.27758	1.30899e-07	9.3051e-07	Up	AT4G26790	GDSL-like Lipase/Acylhydrolase superfamily protein
Cg7g003310	0.93	1.78	0.89	3.38	4.54	6.19	52.9715	-2.21948	0.420566	-5.27737	1.31048e-07	9.31207e-07	Down	AT5G05340	Peroxidase superfamily protein
Cg8g020170	0	0	0	0.74	0.58	0.5	11.5801	-7.07652	1.34117	-5.27637	1.31767e-07	9.35952e-07	Down	-	-
Cg4g013910	1.86	1.41	0.91	0.21	0	0.17	19.9691	3.74182	0.709701	5.27239	1.34662e-07	9.56134e-07	Up	AT3G29670	HXXXD-type acyl-transferase family protein
Cg3g004160	0.82	0.79	0.69	0	0	0	19.9802	6.70566	1.27293	5.26787	1.38012e-07	9.78774e-07	Up	AT4G08850	Leucine-rich repeat receptor-like protein kinase family protein
Cg2g018020	2.71	0.54	1.95	9.3	5.2	11.31	139.984	-2.30751	0.438802	-5.25866	1.45106e-07	1.02667e-06	Down	AT3G21770	Peroxidase superfamily protein
Cg5g012680	0.83	0.29	0.87	0	0	0	12.572	7.01025	1.33355	5.25683	1.4656e-07	1.03615e-06	Up	-	-
Cg1g003870	0.25	0.13	0.56	1.94	1.99	2	45.6625	-2.39928	0.456648	-5.25412	1.48732e-07	1.05028e-06	Down	-	-
Cg3g021410	1.85	0.75	0.84	0	0	0	21.331	5.90371	1.1246	5.2496	1.52434e-07	1.07349e-06	Up	AT1G45474	photosystem I light harvesting complex gene 5
Cg4g018300	22.82	23.27	52.7	177.29	167.1	207.86	3546.93	-2.42451	0.462821	-5.23855	1.61847e-07	1.13758e-06	Down	AT4G33220	pectin methylesterase 44
Cg1g005540	0.16	0.35	0	2.7	1.61	3.03	19.8378	-4.06722	0.776414	-5.23846	1.61919e-07	1.13764e-06	Down	-	-
Cg2g028460	0.13	0.11	0.2	0.34	0.43	0.5	31.4364	-2.67163	0.510499	-5.23336	1.66456e-07	1.16725e-06	Down	AT4G32300	S-domain-2 5
Cg3g021800	0.67	1.26	0.66	4.84	4.47	2.93	36.9627	-2.35046	0.449431	-5.22985	1.69651e-07	1.18828e-06	Down	AT5G42680	Protein of unknown function, DUF617
Cg8g005530	1.64	1.95	0.42	0	0	0	13.8015	7.14233	1.36654	5.22657	1.7268e-07	1.20669e-06	Up	AT3G19000	2-oxoglutarate (2OG) and Fe(II)-dependent oxygenase superfamily protein
Cg1g003180	0	0	0	2.74	2.95	2.34	17.7312	-4.46033	0.854262	-5.22126	1.77705e-07	1.2399e-06	Down	AT2G23620	methyl esterase 1
Cg5g005620	0.09	0.12	0.56	2.48	1.68	2.14	39.8267	-2.82377	0.540872	-5.22077	1.78181e-07	1.24227e-06	Down	AT5G05850	plant intracellular ras group-related LRR 1
Cg8g024700	0.33	0.17	0.5	4.67	2.32	1.62	39.9156	-2.8329	0.543068	-5.21649	1.8235e-07	1.26841e-06	Down	-	-
Cg5g039800	0	0	0	1.55	0.36	1.22	12.1428	-7.13072	1.36986	-5.20544	1.9354e-07	1.34058e-06	Down	AT3G10500	NAC domain containing protein 53
Cg2g041860	3.08	3.11	1.85	0.64	0.26	0.6	46.4868	2.28753	0.439568	5.20405	1.94996e-07	1.35015e-06	Up	AT5G53750	CBS domain-containing protein
Cg7g013960	1.08	0.17	1.63	0	0	0	14.4095	7.21442	1.38819	5.19701	2.02524e-07	1.3996e-06	Up	-	-
Cg3g009090	1.3	0.48	0.57	2.65	2.5	4.26	30.6893	-2.22257	0.427799	-5.19535	2.04335e-07	1.40996e-06	Down	AT4G26090	NB-ARC domain-containing disease resistance protein
Cg5g004090	1.26	1.72	1.63	0.89	0.52	0.18	48.1775	2.06456	0.397427	5.19482	2.0492e-07	1.41346e-06	Up	AT3G10140	RECA homolog 3
Cg7g013810	0	0.18	0.23	2.53	1.02	1.03	21.9618	-3.2217	0.620319	-5.19361	2.06253e-07	1.42212e-06	Down	AT5G08200	peptidoglycan-binding LysM domain-containing protein
Cg8g022320	2.46	3.1	1.75	0.43	0.51	0.67	39.3386	2.58426	0.497943	5.18987	2.10437e-07	1.44766e-06	Up	AT3G46540	ENTH/VHS family protein
Cg3g009820	0	0	0	4.95	5.63	7.28	11.7208	-7.09303	1.3676	-5.18648	2.14308e-07	1.47262e-06	Down	AT5G52950	-
Cg5g024800	0	0	0	0	0	0	11.7528	6.91674	1.33397	5.18507	2.15932e-07	1.48265e-06	Up	-	-
Cg1g014270	3.06	3.39	1.9	0	0	0.09	18.722	6.60758	1.2746	5.18405	2.17125e-07	1.48971e-06	Up	AT3G16240	delta tonoplast integral protein
Cg6g018660	0	0.33	0.91	3.45	6.88	4.21	29.3194	-3.16477	0.610592	-5.18312	2.18199e-07	1.49652e-06	Down	AT3G03341	-
Cg2g038920	1.46	2.19	0.81	0.22	0.33	0.29	37.4489	2.48216	0.479592	5.17557	2.27216e-07	1.55366e-06	Up	AT4G20820	FAD-binding Berberine family protein
Cg1g005130	5.96	3.18	7.4	1.47	1.74	0.61	112.655	2.13704	0.41303	5.17406	2.29064e-07	1.56452e-06	Up	AT4G36220	ferulic acid 5-hydroxylase 1
Cg2g023940	0	0	0	1.3	2.14	0.92	10.9451	-6.99445	1.35429	-5.16466	2.40874e-07	1.64086e-06	Down	AT3G21710	-
Cg5g004540	51.09	27.92	35.39	0.64	0	2.26	118.02	4.90771	0.952466	5.15263	2.56855e-07	1.74056e-06	Up	AT5G14920	Gibberellin-regulated family protein
Cg1g018670	0.89	0.91	0.8	0.14	0.03	0.3	29.5845	3.29201	0.639805	5.14533	2.67045e-07	1.8049e-06	Up	AT1G61310	LRR and NB-ARC domains-containing disease resistance protein
Cg4g001050	1.04	5.28	1.01	48.25	22.48	99.27	913.819	-4.53393	0.882466	-5.13779	2.77983e-07	1.87532e-06	Down	AT5G10770	Eukaryotic aspartyl protease family protein
Cg9g001570	0.11	0.13	0.54	1.91	2.01	2.01	35.4614	-2.90213	0.564875	-5.13764	2.78209e-07	1.87615e-06	Down	AT3G16910	acyl-activating enzyme 7
Cg5g028080	0	0	0	0	6.7	0	10.8396	-6.96911	1.35737	-5.13427	2.83245e-07	1.90798e-06	Down	-	-
Cg3g010240	0.13	0.26	0.42	2.05	1.37	1.69	44.5314	-2.37626	0.46313	-5.13087	2.8841e-07	1.93917e-06	Down	AT1G30700	FAD-binding Berberine family protein
Cg2g023710	7.93	7.3	63.26	0	0	0	116.264	10.2233	1.99802	5.11672	3.10892e-07	2.08184e-06	Up	AT5G54740	seed storage albumin 5
Cg6g008020	1.44	2.68	0.81	0.04	0.2	0.17	26.1797	3.597	0.703326	5.11427	3.14951e-07	2.10625e-06	Up	AT3G03530	non-specific phospholipase C4
Cg2g000230	0	0	0	0	0.32	0	11.413	-7.04445	1.37753	-5.11383	3.15688e-07	2.11006e-06	Down	AT3G47090	Leucine-rich repeat protein kinase family protein
Cg8g001580	0.14	0.66	0.27	1.39	3.48	2.51	29.6601	-2.74052	0.536097	-5.11199	3.18782e-07	2.12995e-06	Down	AT1G68010	hydroxypyruvate reductase
Cg4g016770	0	0	0	0.13	0.09	0.03	10.2119	-6.89163	1.35071	-5.10221	3.35703e-07	2.23477e-06	Down	AT3G07040	NB-ARC domain-containing disease resistance protein
Cg2g036660	2.82	3.06	2.39	0	0.15	0	17.9401	6.5478	1.28436	5.0981	3.43081e-07	2.27997e-06	Up	AT1G65620	Lateral organ boundaries (LOB) domain family protein
Cg2g009300	1.97	1.12	1.09	0.04	0	0.15	17.7696	4.56912	0.902767	5.06125	4.16525e-07	2.7396e-06	Up	AT3G26650	glyceraldehyde 3-phosphate dehydrogenase A subunit
Cg9g001190	2.58	2.11	3.82	5.88	20.34	30.29	331.761	-2.99541	0.592017	-5.05967	4.19984e-07	2.76035e-06	Down	-	-
Cg9g007500	0.14	0	0.09	0.4	0.72	1.05	20.1379	-3.92173	0.776302	-5.0518	4.37656e-07	2.86818e-06	Down	AT4G24000	cellulose synthase like G2
Cg2g024980	0	0	0	0.47	0.26	0.39	9.97851	-6.8595	1.35845	-5.04951	4.42954e-07	2.89975e-06	Down	AT2G34930	disease resistance family protein / LRR family protein
Cg2g001930	0	0	0.02	0.35	0.9	1.23	19.0493	-4.84732	0.960948	-5.04431	4.55152e-07	2.97746e-06	Down	AT5G60900	receptor-like protein kinase 1
Cg6g017440	0.13	0.51	0.13	1.27	1.06	0.92	57.0247	-2.03842	0.404314	-5.04168	4.61456e-07	3.01543e-06	Down	-	-
Cg5g025100	0	0	0	0.83	0.31	0.67	11.4862	-7.06161	1.40067	-5.04159	4.61689e-07	3.01587e-06	Down	AT4G12010	Disease resistance protein (TIR-NBS-LRR class) family
CgUng006520	0	0	0	0	0	0	10.8657	6.80716	1.35065	5.03993	4.65703e-07	3.0399e-06	Up	AT1G15740	Leucine-rich repeat family protein
Cg7g015140	1.37	0.75	0.61	3.54	2.52	2.34	47.4707	-2.06586	0.410218	-5.03599	4.75384e-07	3.09863e-06	Down	AT1G68730	Zim17-type zinc finger protein
Cg2g030140	0.29	0.05	0.12	0	0	0.06	29.6514	2.32003	0.461647	5.02555	5.01989e-07	3.25877e-06	Up	AT5G27150	Na+/H+ exchanger 1
Cg9g017550	1.21	1.28	2.12	0	0	0	19.3392	5.79662	1.15416	5.02238	5.10357e-07	3.30874e-06	Up	AT3G57190	peptide chain release factor, putative
Cg2g040380	0.23	0.2	0.2	0.21	0.34	0.36	26.3692	-2.46946	0.491893	-5.02033	5.15841e-07	3.3431e-06	Down	AT4G23180	cysteine-rich RLK (RECEPTOR-like protein kinase) 10
Cg3g001350	0	0	0	0	0	0	10.6371	6.76806	1.35609	4.99085	6.01142e-07	3.85912e-06	Up	AT1G49350	pfkB-like carbohydrate kinase family protein
Cg2g029180	0.33	0.59	0.84	2.43	2.46	1.7	34.8112	-2.02495	0.405758	-4.99053	6.02144e-07	3.86374e-06	Down	AT5G46870	RNA-binding (RRM/RBD/RNP motifs) family protein
Cg3g009350	3.24	6.98	3.07	0	0	0	18.5504	6.59914	1.32302	4.98795	6.10243e-07	3.91017e-06	Up	AT1G32350	alternative oxidase 1D
Cg5g024100	0	0	0	0.32	0.25	0.43	14.8802	-4.92993	0.989564	-4.98192	6.29551e-07	4.02962e-06	Down	-	-
Cg3g017890	0.38	0.44	0.25	0.1	0	0.13	59.5283	2.20412	0.442628	4.97962	6.37088e-07	4.07498e-06	Up	AT1G77120	alcohol dehydrogenase 1
Cg5g015050	0	0	0	23.97	0	0	17.5947	-4.16939	0.837537	-4.97816	6.41912e-07	4.10439e-06	Down	AT4G14630	germin-like protein 9
Cg8g021420	0.08	0.14	0	1.32	2.7	2.01	15.9467	-5.02903	1.01081	-4.97526	6.516e-07	4.16486e-06	Down	-	-
Cg8g000810	0	0	0	0.81	0.82	1.49	9.95766	-6.84617	1.37725	-4.9709	6.66422e-07	4.25061e-06	Down	AT2G17040	NAC domain containing protein 36
Cg5g041800	0.44	0.43	0.26	1.37	1.51	1.98	32.6262	-2.23365	0.449416	-4.97012	6.6913e-07	4.26638e-06	Down	AT4G00350	MATE efflux family protein
Cg5g010160	2.25	6.22	1.45	8.75	16.99	16.37	201.95	-2.17022	0.437411	-4.9615	6.99512e-07	4.45383e-06	Down	AT5G62470	myb domain protein 96
Cg8g004880	0	0	0	1.91	3.08	2.62	16.5155	-5.67713	1.14486	-4.95879	7.09333e-07	4.51477e-06	Down	AT1G49630	presequence protease 2
Cg3g003890	0	0	0	0	0	0	10.5222	6.76211	1.36456	4.95553	7.21316e-07	4.58782e-06	Up	-	-
Cg1g017680	0	0	0	0.08	0	0	33.2731	-2.27191	0.459425	-4.94512	7.60952e-07	4.82637e-06	Down	-	-
Cg3g000770	0.13	0.04	0.06	0.83	1.28	1.62	16.0997	-4.0016	0.813338	-4.91998	8.65536e-07	5.45914e-06	Down	AT5G25900	GA requiring 3
Cg4g004870	0	0	0	0	0	0	36.2821	2.82808	0.574879	4.91943	8.67976e-07	5.47263e-06	Up	AT5G49810	methionine S-methyltransferase
Cg1g022250	0.58	0.94	0.55	0.22	0.25	0.13	38.355	2.23073	0.453501	4.9189	8.70312e-07	5.48511e-06	Up	AT1G31410	putrescine-binding periplasmic protein-related
Cg5g001310	0.35	0.31	0.14	1.17	1.49	2.46	20.4824	-3.03716	0.617655	-4.91724	8.77717e-07	5.52636e-06	Down	AT5G53110	RING/U-box superfamily protein
Cg4g015690	0	0	0	0	0	0	10.265	6.72068	1.36678	4.91716	8.78107e-07	5.52689e-06	Up	-	-
Cg1g025740	0	0	0	0.4	0.53	1.11	15.81	-6.53309	1.32935	-4.91449	8.90128e-07	5.59672e-06	Down	AT5G60900	receptor-like protein kinase 1
Cg5g005570	0	0	0	0.08	0.1	0.34	9.27971	-6.74693	1.37335	-4.91275	8.98059e-07	5.64072e-06	Down	AT5G50160	ferric reduction oxidase 8
Cg6g007910	0	0	0	6.07	2.67	0.54	42.215	-8.93841	1.82067	-4.90942	9.13479e-07	5.72567e-06	Down	AT1G64940	cytochrome P450, family 87, subfamily A, polypeptide 6
Cg5g030390	0	0.06	0.05	1.68	0.84	1.49	21.658	-3.71607	0.757078	-4.90844	9.18026e-07	5.74622e-06	Down	AT2G38430	-
Cg2g015220	25.61	35.2	66.56	0.83	2.12	4.76	259.807	3.91905	0.799623	4.90112	9.52903e-07	5.9481e-06	Up	AT4G10270	Wound-responsive family protein
Cg4g014040	3.26	2.39	3.2	0.36	0.19	1.13	71.1252	2.29768	0.470194	4.88668	1.02552e-06	6.38162e-06	Up	AT5G55930	oligopeptide transporter 1
Cg5g007130	0.93	1.09	0.49	0.08	0.22	0.18	23.1316	2.96791	0.608285	4.87914	1.06552e-06	6.62366e-06	Up	AT4G17090	chloroplast beta-amylase
Cg9g016890	0.71	0.29	0.29	0.33	0.84	0.3	28.1741	3.17481	0.651332	4.87434	1.09171e-06	6.77718e-06	Up	AT2G41380	S-adenosyl-L-methionine-dependent methyltransferases superfamily protein
Cg5g006830	0.6	0.34	0.25	1.28	2.35	3.44	39.0563	-2.48955	0.511013	-4.87179	1.10594e-06	6.85851e-06	Down	-	-
Cg6g002120	0	0	0	3.46	1	0.94	10.7581	-6.97462	1.43185	-4.87106	1.11001e-06	6.88136e-06	Down	AT5G03170	FASCICLIN-like arabinogalactan-protein 11
Cg6g000820	2.4	2.64	1.1	0.21	0.24	0.28	29.4663	2.38038	0.48917	4.86617	1.13783e-06	7.04144e-06	Up	AT1G65230	Uncharacterized conserved protein (DUF2358)
Cg2g030010	0	0	0	1.1	0.96	0.85	9.18537	-6.74198	1.38644	-4.8628	1.15738e-06	7.14327e-06	Down	-	-
Cg2g031810	0.4	0.07	0	1.56	2.11	2.09	17.1795	-4.03835	0.830587	-4.86205	1.16178e-06	7.16798e-06	Down	AT4G15920	Nodulin MtN3 family protein
Cg9g025810	0.11	0.17	0.2	0.51	1.39	1.55	29.1124	-2.9498	0.607133	-4.85857	1.18239e-06	7.28771e-06	Down	AT5G51750	subtilase 1.3
Cg1g026760	0.35	0	0.57	2.58	3.15	4.32	16.9728	-3.50579	0.722328	-4.85346	1.21327e-06	7.46533e-06	Down	AT4G09890	Protein of unknown function (DUF3511)
Cg3g000840	0	0	0	0	0	0	9.55306	6.62133	1.36568	4.84839	1.24467e-06	7.64043e-06	Up	-	-
Cg4g016930	4.89	5.29	0	7.35	17.78	14.76	34.3677	-2.76348	0.570113	-4.84725	1.25187e-06	7.68198e-06	Down	-	-
Cg8g005260	1.58	3.75	1.66	0	0.29	0.16	20.2499	3.09343	0.638454	4.84518	1.26494e-06	7.7497e-06	Up	AT2G26520	-
Cg4g000510	0	0.04	0.07	0.2	0.36	0.42	16.3578	-3.39564	0.701433	-4.841	1.29184e-06	7.90054e-06	Down	AT1G34300	lectin protein kinase family protein
Cg2g036560	0.79	0.21	0.14	1.66	1.68	2.01	58.447	-2.22561	0.459996	-4.83833	1.30934e-06	7.99406e-06	Down	AT5G08380	alpha-galactosidase 1
Cg9g029590	6.13	4.05	1.99	0	0	0	10.9638	6.8067	1.41176	4.82143	1.42533e-06	8.63824e-06	Up	AT1G53540	HSP20-like chaperones superfamily protein
CgUng005550	0.44	0.65	0.77	4.17	2.42	3.23	26.8274	-2.35318	0.488251	-4.81962	1.43835e-06	8.70838e-06	Down	AT2G21100	Disease resistance-responsive (dirigent-like protein) family protein
Cg1g020630	0	0	0	0	0	0	9.2471	6.57127	1.36358	4.81912	1.4419e-06	8.72699e-06	Up	-	-
Cg7g003620	2.83	3.09	1.39	0.25	0.47	0.48	26.5912	2.54187	0.528015	4.81401	1.47932e-06	8.92963e-06	Up	AT4G31940	cytochrome P450, family 82, subfamily C, polypeptide 4
Cg5g041720	0	0.13	0.29	2.35	0.68	2.19	18.6211	-4.09704	0.851556	-4.81124	1.49996e-06	9.05119e-06	Down	-	-
Cg7g020270	0	0	0.06	1.34	1.17	1.08	13.6009	-4.42596	0.920916	-4.80604	1.5395e-06	9.26513e-06	Down	AT3G28455	CLAVATA3/ESR-RELATED 25
Cg6g023690	0	2.66	1.84	0	0	0	9.34115	6.58077	1.3703	4.80244	1.56744e-06	9.43011e-06	Up	AT3G28580	P-loop containing nucleoside triphosphate hydrolases superfamily protein
Cg6g002280	0.58	0.61	1.21	0	0	0	14.905	4.78231	0.997761	4.79304	1.64275e-06	9.85055e-06	Up	-	-
Cg1g021210	0	0	0	0	0	0	39.0571	2.11657	0.441814	4.79064	1.66246e-06	9.94898e-06	Up	-	-
Cg4g005900	5	5.53	6.84	0.29	0.1	0.11	44.8639	2.03027	0.424258	4.78547	1.70589e-06	1.02021e-05	Up	AT2G20830	transferases;folic acid binding
Cg6g011580	3.47	3.04	3.46	1.14	1.33	0	36.7398	2.05092	0.428853	4.78233	1.73278e-06	1.03561e-05	Up	-	-
Cg9g015820	0	0	0	0	0	0	10.0226	6.68036	1.39796	4.77865	1.7648e-06	1.05405e-05	Up	-	-
Cg3g017950	0	0	0	0	0	0	9.25747	6.56612	1.3774	4.76705	1.8694e-06	1.11067e-05	Up	-	-
Cg7g014070	0	0	0	2.3	1.43	2.65	9.43147	-6.77748	1.42308	-4.76254	1.9117e-06	1.13469e-05	Down	-	-
Cg7g017260	0.34	0.37	0.39	1.4	3.02	3.66	24.3138	-2.78651	0.585997	-4.75516	1.98287e-06	1.17271e-05	Down	AT3G01860	-
Cg5g038560	14.24	15.61	8.14	2.61	2.89	2.72	18.8864	3.2348	0.680433	4.75403	1.99403e-06	1.17854e-05	Up	AT2G47300	ribonuclease Ps
Cg3g024740	0.75	1.05	1.96	0	0	0	9.24452	6.57408	1.38381	4.75071	2.02707e-06	1.19573e-05	Up	AT4G35750	SEC14 cytosolic factor family protein / phosphoglyceride transfer family protein
Cg3g017870	100.73	117.75	76.31	5.28	1.19	12.48	1032.54	3.42307	0.721032	4.74746	2.05984e-06	1.21348e-05	Up	AT1G77120	alcohol dehydrogenase 1
Cg2g001900	0.1	0.03	0	0.46	0.9	1	15.126	-5.56761	1.17328	-4.74535	2.08143e-06	1.2246e-05	Down	AT5G60900	receptor-like protein kinase 1
Cg9g000790	4.46	3.21	0.46	0	0	0	20.1006	3.59588	0.758239	4.74241	2.11195e-06	1.24014e-05	Up	AT5G49600	Protein of unknown function, DUF538
Cg5g044300	0	0	0	0.52	1.47	2.88	10.8494	-6.96683	1.46917	-4.742	2.11619e-06	1.24213e-05	Down	AT2G44840	ethylene-responsive element binding factor 13
Cg9g003920	35.18	62.03	22.98	2.41	0.24	2.24	194.132	3.92435	0.828603	4.7361	2.1787e-06	1.2748e-05	Up	AT3G21550	DUF679 domain membrane protein 2
Cg1g028440	15.62	0	8.82	0	0	0	19.288	3.80985	0.805655	4.72889	2.25752e-06	1.31741e-05	Up	-	-
Cg2g001890	0	0	0	0.15	0.39	0.84	10.6424	-6.93901	1.46833	-4.72577	2.29243e-06	1.3366e-05	Down	AT5G60900	receptor-like protein kinase 1
Cg6g014940	1.07	2.19	0.78	0	0	0.37	15.7764	4.80747	1.01784	4.72321	2.32146e-06	1.35135e-05	Up	AT1G09155	phloem protein 2-B15
Cg5g011860	0.07	0	0	1.37	0.48	0.56	13.8043	-6.35219	1.34642	-4.71782	2.38387e-06	1.3859e-05	Down	-	-
Cg6g023680	0	0	0	0	0	0	9.98009	6.67855	1.41595	4.71664	2.3977e-06	1.3935e-05	Up	AT5G40010	AAA-ATPase 1
Cg9g001860	0	0	0	0	0	0	8.77567	6.49875	1.37962	4.71053	2.47078e-06	1.43275e-05	Up	AT4G26220	S-adenosyl-L-methionine-dependent methyltransferases superfamily protein
Cg3g022560	0.19	0.77	0.57	3.05	2.57	6.01	29.9179	-2.84321	0.605348	-4.69682	2.64241e-06	1.52788e-05	Down	AT2G18500	ovate family protein 7
Cg1g023400	0.76	0.19	0.36	10.36	2.59	1.15	58.0592	-3.4524	0.735611	-4.69324	2.68906e-06	1.55139e-05	Down	AT5G36110	cytochrome P450, family 716, subfamily A, polypeptide 1
Cg8g009940	2.17	2.36	0.63	0.04	0	0.06	18.4865	5.68516	1.21258	4.68847	2.75258e-06	1.58551e-05	Up	AT4G20140	Leucine-rich repeat transmembrane protein kinase
Cg7g008790	0	0.07	0	0.59	0.89	4.18	19.0958	-6.81042	1.45325	-4.68633	2.78145e-06	1.60112e-05	Down	AT1G78850	D-mannose binding lectin protein with Apple-like carbohydrate-binding domain
Cg6g009570	0.03	0.09	0	0.67	1.34	0.54	15.1044	-4.51598	0.963899	-4.68511	2.79804e-06	1.60914e-05	Down	AT5G01550	lectin receptor kinase a4.1
Cg2g004010	3.16	0.78	1.66	0.5	0.12	0.13	22.1017	2.83836	0.606006	4.68371	2.81722e-06	1.61914e-05	Up	-	-
Cg2g035490	0	0	0	0.24	0.49	0.47	9.09224	-6.71202	1.43338	-4.68266	2.83181e-06	1.6265e-05	Down	AT1G66910	Protein kinase superfamily protein
Cg6g002080	50.07	48	34.77	201.55	85.25	300.22	4472.96	-2.26157	0.483205	-4.68035	2.86382e-06	1.64345e-05	Down	AT3G53400	-
Cg9g012870	0.07	0	0	0.99	1.56	2.35	13.4166	-6.29266	1.34483	-4.67915	2.88072e-06	1.65197e-05	Down	AT1G80110	phloem protein 2-B11
Cg2g046810	16.8	8.08	16.05	0.93	2.19	0.6	37.4382	2.09587	0.448128	4.67694	2.9118e-06	1.66874e-05	Up	AT4G05030	Copper transport protein family
Cg4g005980	0	0	0	3.84	0	0	9.22104	-6.73437	1.44067	-4.67447	2.94715e-06	1.68793e-05	Down	AT3G57330	autoinhibited Ca2+-ATPase 11
Cg9g015710	0.3	0.13	0.05	1.99	1.29	2.11	19.4632	-3.07668	0.658289	-4.67376	2.9574e-06	1.69327e-05	Down	-	-
Cg3g000450	0	0	0	0	0	0	23.9919	2.30561	0.49413	4.666	3.07126e-06	1.75182e-05	Up	AT5G22370	P-loop containing nucleoside triphosphate hydrolases superfamily protein
Cg3g008040	4.81	7.28	1.37	0.44	0.44	0.76	62.9869	2.60254	0.55887	4.65679	3.21179e-06	1.82936e-05	Up	AT4G31940	cytochrome P450, family 82, subfamily C, polypeptide 4
Cg5g004420	0	0	0	0.61	0.06	1.33	15.0795	-5.6197	1.20826	-4.65107	3.30219e-06	1.87645e-05	Down	AT3G48160	DP-E2F-like 1
Cg5g025500	0	0	0	0.81	1.06	0	13.0002	-4.76491	1.02543	-4.64673	3.37243e-06	1.91277e-05	Down	AT5G07900	Mitochondrial transcription termination factor family protein
Cg8g001220	1.83	1.99	0	8.35	12.61	10.39	28.63	-2.87847	0.620143	-4.64163	3.45679e-06	1.95755e-05	Down	-	-
Cg5g023070	0	0	0	0	0	0	8.05004	-6.54213	1.40986	-4.64028	3.47937e-06	1.96972e-05	Down	-	-
Cg1g021270	0.09	0.05	0	0.09	0.16	0.12	22.3548	-2.93053	0.632259	-4.63502	3.56904e-06	2.01734e-05	Down	AT4G10780	LRR and NB-ARC domains-containing disease resistance protein
Cg8g011050	0	0	0	0	0	0	18.8898	-3.25805	0.703721	-4.62974	3.66119e-06	2.0662e-05	Down	-	-
Cg2g030020	0	0	0	0.25	1.82	0.75	15.8648	-4.21033	0.909467	-4.62945	3.66643e-06	2.06787e-05	Down	-	-
Cg3g011330	0	0	0	0.28	0	0	14.2023	-4.46755	0.965714	-4.62617	3.72496e-06	2.09762e-05	Down	-	-
Cg2g024180	1	1.65	0.84	0.52	0.29	0.38	28.2359	2.06584	0.446905	4.62255	3.79046e-06	2.13251e-05	Up	AT3G20540	polymerase gamma 1
Cg4g006070	0	0	0	3.24	1.39	4.44	11.7159	-6.10932	1.32228	-4.62029	3.83198e-06	2.15387e-05	Down	-	-
Cg3g016510	0.65	0.16	0.37	2.63	1.61	1.95	21.8118	-2.57987	0.559161	-4.61383	3.95321e-06	2.21583e-05	Down	AT1G21830	-
Cg5g008420	0.18	0.38	0.14	1.01	0.85	1.81	27.4827	-2.58514	0.561183	-4.60659	4.09322e-06	2.29005e-05	Down	AT1G12110	nitrate transporter 1.1
Cg2g007020	0.43	0.4	1.62	8.3	11.93	6.14	227.984	-3.40326	0.73886	-4.60609	4.10302e-06	2.29483e-05	Down	AT5G40390	Raffinose synthase family protein
Cg2g037320	0.12	0.05	0	1.08	0.87	0.5	15.5573	-3.50652	0.762453	-4.59899	4.2454e-06	2.36935e-05	Down	-	-
Cg8g010550	0	0	0	0	0	0	7.75592	-6.49519	1.41714	-4.58333	4.57633e-06	2.53608e-05	Down	AT1G08750	Peptidase C13 family
Cg1g026480	0.64	0.42	0.16	1.88	1.68	2.85	29.3176	-2.15567	0.4704	-4.58265	4.59128e-06	2.54358e-05	Down	AT5G64750	Integrase-type DNA-binding superfamily protein
Cg1g015760	0	0	0.14	0.17	0.15	0.19	28.6949	-2.1862	0.477229	-4.58102	4.62704e-06	2.56105e-05	Down	AT1G61310	LRR and NB-ARC domains-containing disease resistance protein
Cg9g005280	0.79	0.47	0.69	0.04	0.14	0	19.4356	3.51852	0.768589	4.5779	4.69663e-06	2.59639e-05	Up	AT3G22400	PLAT/LH2 domain-containing lipoxygenase family protein
Cg3g017210	0	0	0	0	0	0	19.8729	2.67641	0.584991	4.57513	4.75914e-06	2.62535e-05	Up	AT5G06050	Putative methyltransferase family protein
Cg2g009260	0	0.66	0.3	3.53	6.96	4.31	16.2565	-3.81976	0.836722	-4.56515	4.99134e-06	2.7434e-05	Down	AT5G47540	Mo25 family protein
Cg2g024630	0.31	0.45	0.47	3.93	2.79	1.61	27.1235	-2.64172	0.57868	-4.56507	4.99328e-06	2.7434e-05	Down	AT4G27030	fatty acid desaturase A
Cg9g020250	0	0	0	0	0	0	56.8188	-2.1311	0.466831	-4.56503	4.99433e-06	2.7434e-05	Down	AT4G25280	P-loop containing nucleoside triphosphate hydrolases superfamily protein
Cg5g004010	1.61	0.71	1.32	0	0	0	13.3105	6.10865	1.33926	4.5612	5.08624e-06	2.78966e-05	Up	-	-
Cg2g001110	3.59	7.27	5.79	0.87	0.88	1.73	29.7957	2.36993	0.519618	4.5609	5.09338e-06	2.79273e-05	Up	AT5G19875	-
Cg6g020580	1.23	0.81	1.79	2.79	8.12	4.55	76.1321	-2.00122	0.438888	-4.55974	5.12165e-06	2.80314e-05	Down	AT3G02230	reversibly glycosylated polypeptide 1
Cg7g011770	0.18	0.21	0.27	1.07	0.81	0.87	17.5108	-2.7485	0.602905	-4.55876	5.14563e-06	2.81457e-05	Down	AT4G33270	Transducin family protein / WD-40 repeat family protein
Cg5g012690	5.91	3.35	0	0	0	0	9.08134	6.5383	1.43644	4.55174	5.32048e-06	2.90495e-05	Up	-	-
Cg1g028030	0.07	0.06	0.02	0.17	0.87	0.93	15.2031	-3.6923	0.812311	-4.54543	5.48239e-06	2.98615e-05	Down	AT1G71830	somatic embryogenesis receptor-like kinase 1
Cg5g030460	0	0.12	0.04	0.74	0.86	1.34	12.8518	-4.74196	1.04645	-4.53147	5.85752e-06	3.17997e-05	Down	AT2G38430	-
Cg1g025480	0	0.03	0.17	1.33	0.72	0.65	16.6687	-3.75144	0.829367	-4.52326	6.08931e-06	3.29692e-05	Down	AT3G18660	plant glycogenin-like starch initiation protein 1
Cg8g017790	2.48	1.55	0.62	3.66	7.48	6.87	102.405	-2.03151	0.449197	-4.52254	6.11013e-06	3.3072e-05	Down	AT2G27690	cytochrome P450, family 94, subfamily C, polypeptide 1
Cg9g007040	0	0	0	0	0	0	7.41969	-6.42617	1.42203	-4.51901	6.21283e-06	3.36079e-05	Down	AT4G03500	Ankyrin repeat family protein
Cg5g021150	0.66	1.16	0.54	0	0.15	0	13.7515	4.21258	0.932439	4.51781	6.24826e-06	3.37772e-05	Up	AT5G45230	Disease resistance protein (TIR-NBS-LRR class) family
Cg7g000030	1.34	0.81	0.55	0	0	0	8.26302	6.40004	1.41672	4.51752	6.25692e-06	3.3806e-05	Up	AT3G12530	PSF2
Cg7g017180	0	0.17	0.19	0.78	1.35	1.04	16.3937	-3.32815	0.737709	-4.51146	6.43825e-06	3.46721e-05	Down	AT3G26310	cytochrome P450, family 71, subfamily B, polypeptide 35
Cg2g001340	4.66	3.06	5.76	0.91	0.42	0.48	15.5359	3.17643	0.704225	4.51054	6.46634e-06	3.47923e-05	Up	AT2G31945	-
Cg5g009660	1.27	0.71	2.07	3.09	4.36	10.29	147.481	-2.1271	0.471802	-4.50846	6.52996e-06	3.51034e-05	Down	AT1G12570	Glucose-methanol-choline (GMC) oxidoreductase family protein
Cg7g017810	0.61	0.78	0.54	0.03	0.06	0	14.0782	3.39297	0.752949	4.50624	6.5986e-06	3.54304e-05	Up	AT3G26050	TPX2 (targeting protein for Xklp2) protein family
Cg2g035950	0	0	0.27	0.97	0	0	15.0323	4.0972	0.91251	4.49003	7.12135e-06	3.80091e-05	Up	AT1G68410	Protein phosphatase 2C family protein
Cg2g041440	0.57	0.5	0.77	0.23	0.05	0.12	32.5304	2.60384	0.580381	4.48643	7.24273e-06	3.85963e-05	Up	AT2G28470	beta-galactosidase 8
Cg8g006410	0	0.35	0.47	1.56	2.75	2.08	19.1781	-2.69259	0.600506	-4.48387	7.33e-06	3.90109e-05	Down	AT1G49320	unknown seed protein like 1
Cg9g011030	0	0	0	0	0	0	7.15702	-6.38224	1.42612	-4.47524	7.63261e-06	4.0475e-05	Down	-	-
Cg1g011940	0.07	0	0.1	1.48	0.89	0.71	15.1086	-3.54741	0.794672	-4.46399	8.04478e-06	4.24659e-05	Down	AT3G48750	cell division control 2
Cg1g013820	0.09	0	0.06	1.05	0.57	1.18	15.7407	-3.70422	0.830521	-4.46012	8.19154e-06	4.31651e-05	Down	AT4G29130	hexokinase 1
Cg9g002690	2.29	3.13	0.77	0	0	0	15.9647	5.42483	1.21819	4.45318	8.46071e-06	4.44672e-05	Up	AT2G23770	protein kinase family protein / peptidoglycan-binding LysM domain-containing protein
Cg9g005940	0.04	0	0	0.3	0.5	0.45	14.0042	-3.88523	0.873753	-4.4466	8.72383e-06	4.57307e-05	Down	AT2G32010	CVP2 like 1
Cg9g012390	0.85	0	0.18	5.24	4.59	5.18	14.3797	-3.1952	0.718671	-4.44598	8.74914e-06	4.58369e-05	Down	-	-
Cg3g010470	0	0	0	0	0.19	0.22	7.00569	-6.34519	1.42891	-4.44059	8.97128e-06	4.68923e-05	Down	-	-
Cg4g022580	0	0	0.17	1.07	1.21	2.07	13.8978	-4.50411	1.01458	-4.43939	9.02155e-06	4.71094e-05	Down	AT2G18680	-
Cg5g029660	43.1	56.01	48.2	0.6	0	0.39	7.34367	6.23983	1.40676	4.43561	9.18132e-06	4.78934e-05	Up	AT5G26960	Galactose oxidase/kelch repeat superfamily protein
Cg2g033960	0.22	0.89	0.29	0	0	0	9.7543	6.65008	1.49973	4.43418	9.24222e-06	4.81973e-05	Up	AT1G22990	Heavy metal transport/detoxification superfamily protein
Cg2g009540	2.99	2.63	2.5	0.72	0.05	0.11	32.9334	3.04067	0.686857	4.42693	9.55821e-06	4.97022e-05	Up	AT5G13930	Chalcone and stilbene synthase family protein
Cg2g022190	0	0	0	0	0	0	12.1756	-5.24005	1.18433	-4.42449	9.66697e-06	5.02245e-05	Down	AT5G62310	AGC (cAMP-dependent, cGMP-dependent and protein kinase C) kinase family protein
Cg4g003190	2.64	2.85	2.36	0.57	0.44	0.25	23.2038	2.40194	0.543073	4.42287	9.73964e-06	5.0573e-05	Up	AT4G32590	2Fe-2S ferredoxin-like superfamily protein
Cg9g020970	0.09	0	0.12	0	0	0	7.53107	6.27943	1.42013	4.42174	9.79078e-06	5.08038e-05	Up	AT2G47520	Integrase-type DNA-binding superfamily protein
Cg1g007850	0	0.33	0.04	1.33	0.99	0.52	18.385	-3.62249	0.819918	-4.41811	9.95656e-06	5.16254e-05	Down	AT4G38060	-
Cg2g020810	3.51	2.05	1.7	0	0	0	31.2796	3.90585	0.884593	4.41542	1.00813e-05	5.22424e-05	Up	AT5G02790	Glutathione S-transferase family protein
Cg3g005040	0.07	0.03	0.04	0.78	0.28	0.68	16.9953	-3.33496	0.756193	-4.4102	1.03277e-05	5.34581e-05	Down	AT1G58520	lipases;hydrolases, acting on ester bonds
Cg9g012200	9.7	9.16	5.42	0.83	0.4	1.63	213.773	2.97804	0.675339	4.4097	1.03514e-05	5.35656e-05	Up	-	-
Cg5g028250	0.95	1.07	0.46	0	0	0	7.96492	6.34765	1.44113	4.40464	1.05957e-05	5.4736e-05	Up	AT4G24220	NAD(P)-binding Rossmann-fold superfamily protein
Cg5g016830	1.06	0.67	1.48	0.09	0.22	0.06	14.4883	3.24631	0.738083	4.3983	1.09102e-05	5.62006e-05	Up	AT5G56580	MAP kinase kinase 6
Cg1g006080	0	0	0	1.83	1.07	2.43	7.65051	-6.47696	1.47513	-4.39077	1.12948e-05	5.80165e-05	Down	AT1G80730	zinc-finger protein 1
Cg8g004820	3.4	1.58	6.7	0.87	0.37	0.42	30.4628	2.75917	0.628695	4.38872	1.14021e-05	5.85015e-05	Up	AT1G47480	alpha/beta-Hydrolases superfamily protein
Cg3g004320	0.64	1.11	0	0	0	0	12.329	4.46579	1.01823	4.38585	1.15533e-05	5.92436e-05	Up	AT4G32640	Sec23/Sec24 protein transport family protein
Cg2g036940	0.58	0.57	0.44	0.04	0.17	0.05	18.8349	2.83812	0.647313	4.38447	1.16269e-05	5.96044e-05	Up	-	-
Cg5g019420	0	0	0	3.71	0	2.3	14.7465	-3.48168	0.794303	-4.38331	1.1689e-05	5.98888e-05	Down	-	-
Cg6g008210	0	0	0	0.48	0.15	0.41	7.46433	-6.43794	1.47048	-4.37812	1.19705e-05	6.11756e-05	Down	AT5G12080	mechanosensitive channel of small conductance-like 10
Cg3g007450	0	0	0	0	0	0	7.63028	6.28478	1.43719	4.37298	1.22564e-05	6.24431e-05	Up	AT4G26090	NB-ARC domain-containing disease resistance protein
Cg7g021910	0.92	1.52	0.54	0.12	0	0.11	14.7136	3.98814	0.912343	4.37132	1.23498e-05	6.28836e-05	Up	AT5G61250	glucuronidase 1
Cg2g040600	0	0	0	0.18	0.24	0.36	14.6457	-5.51175	1.26221	-4.36676	1.26104e-05	6.41382e-05	Down	AT4G23180	cysteine-rich RLK (RECEPTOR-like protein kinase) 10
Cg6g001350	0.51	0.39	0.48	0.06	0.03	0	13.3862	3.32957	0.762754	4.3652	1.27006e-05	6.45789e-05	Up	AT1G65090	-
CgUng007130	0	0	0	0	0	0	7.55453	6.28006	1.43881	4.36477	1.27258e-05	6.46709e-05	Up	AT1G49350	pfkB-like carbohydrate kinase family protein
Cg1g014420	0	0.09	0	1.51	0.42	0.27	13.8998	-5.45429	1.24969	-4.36452	1.27403e-05	6.47265e-05	Down	AT3G28410	F-box/RNI-like superfamily protein
Cg1g009760	0	0.04	0	0.28	0.23	0.53	10.1975	-5.89767	1.35137	-4.36421	1.27586e-05	6.47857e-05	Down	AT3G13790	Glycosyl hydrolases family 32 protein
Cg7g004760	4.73	3.83	12.6	0	0	0	13.1227	6.10399	1.39865	4.3642	1.27592e-05	6.47857e-05	Up	-	-
Cg2g009030	0.29	0.17	0.13	0.77	1.13	2.15	19.3495	-3.22441	0.739833	-4.35829	1.31082e-05	6.6428e-05	Down	AT4G32300	S-domain-2 5
Cg9g028270	0.55	0.41	0.67	0.43	0.66	0.32	19.3396	2.99009	0.686956	4.35266	1.34494e-05	6.80049e-05	Up	AT5G53200	Homeodomain-like superfamily protein
Cg5g011690	1.91	1.69	2.2	7.7	5.92	4.62	46.0238	-2.14917	0.494815	-4.34339	1.40301e-05	7.07045e-05	Down	AT5G15630	COBRA-like extracellular glycosyl-phosphatidyl inositol-anchored protein family
Cg5g008920	0.64	0.51	0.31	0	0	0	7.11875	6.18842	1.4266	4.33789	1.43859e-05	7.22562e-05	Up	AT4G00110	UDP-D-glucuronate 4-epimerase 3
Cg4g009180	0	0	0	0.27	0.59	0.25	7.21355	-6.38795	1.47565	-4.32889	1.4986e-05	7.50623e-05	Down	AT3G13750	beta galactosidase 1
Cg9g005610	0	0	0	0.56	0.65	1.04	6.61252	-6.25768	1.44618	-4.32703	1.51131e-05	7.56153e-05	Down	-	-
Cg8g012310	0	0	0	1.14	11.02	1.4	9.8698	-5.86102	1.35459	-4.32678	1.51303e-05	7.56599e-05	Down	-	-
Cg5g000130	0	0	0.05	0.85	0.57	0.57	12.2491	-4.32008	0.998576	-4.32624	1.51674e-05	7.58243e-05	Down	AT3G30340	nodulin MtN21 /EamA-like transporter family protein
Cg8g024660	0	0	0	0.23	0	0	6.49861	-6.23625	1.44219	-4.32416	1.53111e-05	7.65009e-05	Down	-	-
Cg1g018410	0.99	6.79	2.43	0	0	0	13.4854	3.80647	0.882396	4.31379	1.60481e-05	7.98969e-05	Up	-	-
Cg5g010740	0.96	0.77	0.84	0	0.08	0.05	14.0028	3.58376	0.832926	4.30262	1.68792e-05	8.37814e-05	Up	-	-
Cg2g019640	0.71	0.94	1.02	0	0.17	0.18	33.7322	2.13213	0.496125	4.29758	1.72675e-05	8.56384e-05	Up	AT5G55390	ENHANCED DOWNY MILDEW 2
Cg4g016080	0	0	0	0.12	1.8	0.32	7.68153	-6.48011	1.5093	-4.29344	1.75926e-05	8.7203e-05	Down	AT4G19470	Leucine-rich repeat (LRR) family protein
Cg8g018700	0	0	0	0.18	0.2	0.47	6.56916	-6.25057	1.45812	-4.28673	1.81324e-05	8.96091e-05	Down	AT5G22860	Serine carboxypeptidase S28 family protein
Cg8g009960	0	0	0	0	0	0	13.2943	3.56842	0.832761	4.28505	1.827e-05	9.01977e-05	Up	-	-
Cg2g002060	0.1	0	0.11	0.39	0.93	1.1	21.6748	-3.28849	0.767968	-4.28207	1.85166e-05	9.12094e-05	Down	AT3G45140	lipoxygenase 2
Cg5g007420	0	0	0	0	0.24	0	14.8247	5.36622	1.25491	4.27619	1.9012e-05	9.33957e-05	Up	AT4G17030	expansin-like B1
Cg4g006490	0.76	0.2	0.44	0.03	0	0	10.8796	5.81903	1.3644	4.2649	1.99993e-05	9.79276e-05	Up	AT4G32980	homeobox gene 1
Cg1g004070	0	0	0.14	0.46	0.86	0.61	17.5779	-3.31243	0.777529	-4.2602	2.04243e-05	9.98467e-05	Down	AT2G18470	roline-rich extensin-like receptor kinase 4
Cg5g003290	0.87	0.76	1.57	0	0	0	10.6578	5.78558	1.35813	4.25995	2.04469e-05	9.993e-05	Up	AT3G47800	Galactose mutarotase-like superfamily protein
Cg5g037700	0.52	0	1.45	3.57	5.22	5.44	31.2027	-2.60131	0.610698	-4.25957	2.04824e-05	0.000100077	Down	-	-
Cg2g043600	0	0	0	0.86	0.34	0.2	13.2206	-5.37964	1.26369	-4.25708	2.07112e-05	0.000101086	Down	AT4G18780	cellulose synthase family protein
Cg1g027960	0	0	0	0.56	0.65	0.75	6.29714	-6.19778	1.45732	-4.25287	2.11051e-05	0.000102842	Down	AT5G24600	Protein of unknown function, DUF599
Cg4g006050	0	0	0	0	4.6	0	6.44972	-6.22223	1.46524	-4.24655	2.17092e-05	0.000105376	Down	-	-
Cg7g000580	0.14	0.09	0.35	1.3	0.87	0.97	26.1205	-2.56532	0.604337	-4.24484	2.18748e-05	0.000106107	Down	AT3G55610	delta 1-pyrroline-5-carboxylate synthase 2
Cg6g024350	0.06	0	0.28	0	0	0	20.569	5.24634	1.23937	4.23307	2.30527e-05	0.000111315	Up	-	-
Cg1g002700	0.26	1.65	0.28	0	0	0	8.86357	6.51167	1.53895	4.23123	2.32417e-05	0.000112168	Up	AT4G37000	accelerated cell death 2 (ACD2)
Cg4g017820	0.57	1.57	0.41	0.07	0	0.13	27.4421	2.52164	0.596017	4.23082	2.32839e-05	0.000112342	Up	AT5G20710	beta-galactosidase 7
Cg4g018950	1.33	0.86	0.64	0.42	0.16	0	19.5871	2.74183	0.648412	4.22853	2.35218e-05	0.000113369	Up	-	-
Cg2g009610	0.41	0.35	0.2	0.01	0.02	0.02	11.1854	4.33316	1.0248	4.22832	2.35443e-05	0.000113447	Up	AT3G02130	receptor-like protein kinase 2
Cg1g019920	4.2	3.83	3.06	0.73	1.28	0.81	26.1402	2.11685	0.501448	4.22148	2.42708e-05	0.000116638	Up	AT5G25190	Integrase-type DNA-binding superfamily protein
Cg2g046950	0	0	0	0	0	0	22.5827	-2.31546	0.548842	-4.21881	2.45594e-05	0.000117962	Down	-	-
Cg3g005720	0	1.14	0	0	0	0	6.5976	6.0853	1.44449	4.21276	2.52272e-05	0.000120785	Up	AT5G24750	UDP-Glycosyltransferase superfamily protein
Cg4g019680	0	0	0	0	0	0	12.9521	-3.28754	0.78084	-4.21026	2.55079e-05	0.000122065	Down	AT4G32140	EamA-like transporter family
Cg8g001970	2.79	1.62	1.95	0.13	0	0.33	21.1092	2.96719	0.704775	4.21013	2.55225e-05	0.000122103	Up	AT5G64410	oligopeptide transporter 4
Cg4g007130	4.06	3.46	5.73	1.73	0.65	0.27	92.2145	2.31619	0.550298	4.20898	2.5653e-05	0.000122695	Up	AT2G26580	plant-specific transcription factor YABBY family protein
Cg7g002090	0	0	0	1.01	0.15	0.73	8.02159	-6.54621	1.55701	-4.20433	2.61852e-05	0.000124943	Down	AT3G55990	Plant protein of unknown function (DUF828)
Cg6g013670	1.36	3.09	2.4	0.29	0.74	0.13	26.7417	2.5072	0.596478	4.20335	2.62996e-05	0.000125439	Up	-	-
Cg5g039790	1.12	0.49	0	1.74	1.78	3.15	33.3262	-2.30433	0.549195	-4.19583	2.71871e-05	0.000129349	Down	AT4G35580	NAC transcription factor-like 9
Cg4g013690	1.88	1.57	2.88	0.35	0.33	0.19	15.7084	2.8708	0.686252	4.18331	2.87302e-05	0.00013619	Up	-	-
Cg5g041140	0.09	0	0.03	0.76	0.36	1.07	11.7579	-4.1624	0.996188	-4.17832	2.93664e-05	0.000138952	Down	AT3G61610	Galactose mutarotase-like superfamily protein
Cg8g000150	1.81	1.76	1.06	0	0	0	12.4596	4.49366	1.07585	4.17684	2.95591e-05	0.000139718	Up	AT1G76500	Predicted AT-hook DNA-binding family protein
Cg1g025760	0.33	0.23	0.35	0	0	0	6.52876	6.06666	1.45321	4.17466	2.98432e-05	0.000141024	Up	AT5G60900	receptor-like protein kinase 1
Cg3g010550	0.03	0	0	0.44	0	0.18	6.00131	-6.12656	1.46857	-4.17178	3.02227e-05	0.000142668	Down	AT4G35800	RNA polymerase II large subunit
Cg7g020630	0.21	0.26	0.06	0.53	1.23	1.11	18.0676	-2.81579	0.676409	-4.16285	3.14293e-05	0.000147749	Down	AT1G14430	glyoxal oxidase-related protein
Cg4g021270	3.66	1.76	1.78	0	0	0.25	12.2068	5.02796	1.20821	4.1615	3.16165e-05	0.00014859	Up	AT1G76600	-
Cg2g026340	0.04	0.48	0.07	2.91	0.53	2.2	35.7306	-3.38523	0.813908	-4.15922	3.19329e-05	0.000149961	Down	AT3G21240	4-coumarate:CoA ligase 2
Cg8g004350	1.79	2.27	1.7	0.31	0	0.52	23.7766	2.41584	0.580847	4.15916	3.19424e-05	0.000149966	Up	AT1G49770	basic helix-loop-helix (bHLH) DNA-binding superfamily protein
Cg1g002670	1.65	1.83	1.32	0	0	0.09	11.058	4.90904	1.18126	4.15575	3.24217e-05	0.000151941	Up	AT4G33985	Protein of unknown function (DUF1685)
Cg5g030870	0.15	0.09	0.2	1.21	0.95	0.79	14.907	-2.83509	0.683059	-4.15058	3.31634e-05	0.000155216	Down	AT5G56350	Pyruvate kinase family protein
Cg5g021710	0	0	0	1.42	1.79	0.47	6.25804	-6.18995	1.49364	-4.1442	3.40999e-05	0.000159229	Down	AT1G22810	Integrase-type DNA-binding superfamily protein
Cg9g001990	0	0	0	0.24	0	2.86	6.53771	-6.24361	1.50672	-4.14384	3.41531e-05	0.000159437	Down	AT1G24020	MLP-like protein 423
Cg6g016240	0.79	1.21	0.29	0	0.09	0	12.9259	4.5518	1.09852	4.14357	3.41942e-05	0.000159547	Up	AT5G03700	D-mannose binding lectin protein with Apple-like carbohydrate-binding domain
Cg3g019230	1.05	2.93	1.06	0.04	0.55	0	30.1536	2.76425	0.667449	4.14152	3.45013e-05	0.000160814	Up	AT5G48100	Laccase/Diphenol oxidase family protein
Cg1g018400	1.6	1.33	0.64	0	0.05	0.08	13.756	3.54857	0.8575	4.13827	3.49928e-05	0.000162854	Up	AT1G61310	LRR and NB-ARC domains-containing disease resistance protein
Cg9g008240	1.91	1.47	12.27	0.05	0.16	0.19	78.0523	5.09761	1.23213	4.13724	3.51514e-05	0.000163466	Up	AT5G44120	RmlC-like cupins superfamily protein
Cg9g023190	0.71	0	0.85	2.22	0.75	1.73	29.1604	-2.2581	0.546199	-4.13421	3.56173e-05	0.000165462	Down	AT2G17220	Protein kinase superfamily protein
Cg8g023200	0.36	0.04	0.06	1.58	1.71	0.57	19.8238	-3.31831	0.802739	-4.13374	3.56914e-05	0.000165764	Down	AT5G59580	UDP-glucosyl transferase 76E1
Cg7g017800	1.72	1.67	1.13	0.14	0.83	0	33.5411	2.67141	0.64728	4.12713	3.67322e-05	0.000170249	Up	AT4G27670	heat shock protein 21
Cg5g033380	0.19	0.5	0.08	1.63	0.98	1.39	24.9403	-2.50074	0.606193	-4.12532	3.70224e-05	0.000171299	Down	-	-
Cg7g008240	0.13	0.42	0.32	1.35	1.16	1.48	22.3688	-2.22406	0.5394	-4.12322	3.7362e-05	0.000172639	Down	AT1G53330	Pentatricopeptide repeat (PPR) superfamily protein
Cg8g018750	12.4	19.27	5.15	2.2	3.07	2.92	48.6625	2.02341	0.491045	4.12063	3.77841e-05	0.000174322	Up	-	-
Cg6g001510	0	0	0.39	0	0	0	14.1346	3.58427	0.870016	4.11977	3.79251e-05	0.000174795	Up	AT2G02240	F-box family protein
Cg3g008740	0	0	0	0	0	0	6.10869	5.97444	1.45139	4.11637	3.8489e-05	0.000177274	Up	AT3G02100	UDP-Glycosyltransferase superfamily protein
Cg8g017680	0.91	1.43	0.19	0.08	0	0	12.9756	5.21536	1.26752	4.11461	3.87842e-05	0.000178423	Up	AT4G33790	Jojoba acyl CoA reductase-related male sterility protein
Cg5g036600	0.32	0.71	0.44	0.03	0.13	0.15	17.8773	2.52509	0.614058	4.11214	3.92008e-05	0.00018017	Up	AT1G59750	auxin response factor 1
Cg2g016670	0	0	0	0.28	0.05	0.11	6.36685	-6.21005	1.51082	-4.11038	3.95004e-05	0.000181364	Down	AT4G08850	Leucine-rich repeat receptor-like protein kinase family protein
Cg6g002840	0	0	0	2.09	1.09	0.38	9.2366	-5.77269	1.40486	-4.10909	3.97223e-05	0.000182336	Down	AT5G60120	target of early activation tagged (EAT) 2
Cg1g005730	0	0.11	0.04	1.74	0.56	0.65	12.1017	-4.23179	1.03221	-4.09972	4.13648e-05	0.000189253	Down	AT5G67210	Protein of unknown function (DUF579)
Cg6g000030	0	0	0	0.55	0	0	8.54042	-5.63983	1.37604	-4.0986	4.15658e-05	0.000190124	Down	AT1G09420	glucose-6-phosphate dehydrogenase 4
Cg3g018770	0	0.06	0	0.5	1.27	1.26	10.2586	-4.97004	1.21279	-4.09801	4.16709e-05	0.000190461	Down	AT1G71695	Peroxidase superfamily protein
Cg2g036080	0	0	0	0	0	0	16.3915	-2.87295	0.702327	-4.09062	4.30227e-05	0.000195997	Down	AT2G29690	anthranilate synthase 2
Cg9g003860	0.19	0.5	0.11	0	0	0	8.01893	6.3622	1.55673	4.08689	4.37191e-05	0.00019882	Up	AT5G18860	inosine-uridine preferring nucleoside hydrolase family protein
Cg6g012100	105.56	80.74	103.28	53.02	69.54	62.66	27.3528	-2.05016	0.50184	-4.08528	4.40242e-05	0.000200057	Down	AT1G05300	zinc transporter 5 precursor
Cg3g004170	1.54	0.9	1.69	0	0	0	9.52531	5.62884	1.37927	4.08103	4.48365e-05	0.00020334	Up	AT4G08850	Leucine-rich repeat receptor-like protein kinase family protein
Cg1g005220	0.82	0.53	0.84	0	0	0	9.30748	5.59967	1.37238	4.08025	4.49877e-05	0.000203975	Up	AT2G21320	B-box zinc finger family protein
Cg5g015820	0	0	0	0.97	0.32	1.1	6.62526	-6.26087	1.53499	-4.07876	4.52769e-05	0.000204979	Down	AT1G14790	RNA-dependent RNA polymerase 1
Cg8g022690	0	0	0	2.09	0.47	0.18	8.45347	-6.62784	1.62717	-4.07323	4.63657e-05	0.000209646	Down	AT5G59480	Haloacid dehalogenase-like hydrolase (HAD) superfamily protein
Cg2g029980	0.43	0	0.19	0.92	1.41	1.88	19.5118	-2.53629	0.622865	-4.07198	4.66158e-05	0.000210619	Down	-	-
Cg9g001610	0	0	0	0.24	0.34	0.13	5.90525	-6.10678	1.5012	-4.06794	4.74298e-05	0.000213896	Down	AT5G49340	TRICHOME BIREFRINGENCE-LIKE 4
Cg2g031990	0.08	0.14	0.1	0.37	0.35	0.57	16.2335	-2.54617	0.626524	-4.06396	4.82468e-05	0.000217122	Down	AT3G05625	Tetratricopeptide repeat (TPR)-like superfamily protein
Cg5g037040	1.27	0.89	0.66	7.68	8.04	4.68	24.1654	-2.05708	0.506455	-4.06173	4.87098e-05	0.000218826	Down	-	-
Cg3g024970	0	0	0	0	0	0	6.92625	6.16094	1.51691	4.06152	4.87548e-05	0.000218974	Up	-	-
Cg4g008430	0.04	0.77	0.19	0	0	0	8.49481	6.44772	1.58786	4.06064	4.89373e-05	0.000219685	Up	AT5G19600	sulfate transporter 3;5
Cg5g033670	1.24	0	0	0.93	3.84	1.2	13.9741	-2.7467	0.676638	-4.05933	4.92132e-05	0.000220868	Down	-	-
Cg7g021200	1.12	3.12	1.47	0.15	0	0	12.8601	3.22136	0.794622	4.05396	5.03583e-05	0.000225561	Up	AT1G26820	ribonuclease 3
Cg1g007280	0.1	0.11	0.25	0.61	0.73	1.05	33.9317	-2.36936	0.58452	-4.05351	5.04552e-05	0.000225939	Down	AT3G49650	P-loop containing nucleoside triphosphate hydrolases superfamily protein
Cg3g003350	0	0	0	20.24	0	0	6.06676	-6.13916	1.5155	-4.05092	5.1016e-05	0.000228338	Down	-	-
Cg4g010860	0	0	0	0	0	0	5.82543	5.90542	1.45988	4.04515	5.22898e-05	0.00023375	Up	AT1G18840	IQ-domain 30
Cg5g000160	5.53	8.08	3.6	0.96	0.19	0	18.0581	3.00756	0.745606	4.03371	5.4902e-05	0.000244523	Up	AT1G68020	UDP-Glycosyltransferase / trehalose-phosphatase family protein
Cg5g038840	0.12	0.11	0.12	0.53	0.94	1.73	12.1166	-3.3442	0.830337	-4.02753	5.63663e-05	0.00025086	Down	AT1G48000	myb domain protein 112
Cg3g007630	2.09	0	0	0	0	0	10.9101	4.8704	1.21053	4.02335	5.73773e-05	0.000254859	Up	AT1G32260	-
Cg5g030000	0	0	0	10.54	10.77	7.06	104.998	-3.6821	0.916479	-4.01766	5.878e-05	0.000260453	Down	AT5G39150	RmlC-like cupins superfamily protein
Cg6g013820	0.04	0.14	0.13	0.52	0.64	0.66	13.7923	-2.84444	0.708046	-4.01732	5.88647e-05	0.000260699	Down	AT3G10660	calmodulin-domain protein kinase cdpk isoform 2
Cg3g000520	0	0	0	0	0	0	13.3464	3.29106	0.820043	4.01327	5.98827e-05	0.000264754	Up	AT5G66240	Transducin/WD40 repeat-like superfamily protein
Cg2g001690	0	0	0	0.23	0.42	0.22	5.56349	-6.0084	1.49843	-4.00981	6.07689e-05	0.000268476	Down	AT5G19640	Major facilitator superfamily protein
Cg4g003990	0	0	0	0.07	0.54	1.59	6.68475	-6.26569	1.56309	-4.00853	6.10968e-05	0.000269793	Down	AT2G25810	tonoplast intrinsic protein 4;1
Cg6g002620	0.15	0.26	0	2.37	0.8	1.78	24.2198	-3.26426	0.816698	-3.9969	6.41765e-05	0.000282704	Down	AT2G37090	Nucleotide-diphospho-sugar transferases superfamily protein
Cg5g033390	0	0	0	0.7	0.93	1.07	14.2547	-2.63465	0.659254	-3.99642	6.43086e-05	0.000283217	Down	AT5G44005	-
Cg5g007750	0.23	0	0	3.37	3.34	5	41.8906	-5.55214	1.38973	-3.99511	6.46653e-05	0.00028465	Down	AT4G17500	ethylene responsive element binding factor 1
Cg9g004100	0	0.08	0.06	0	0	0	6.00051	5.93805	1.48763	3.99162	6.56223e-05	0.000288442	Up	AT4G15470	Bax inhibitor-1 family protein
Cg2g002980	0.14	0	0	0.35	0.51	1	15.033	-3.83174	0.961237	-3.98625	6.71248e-05	0.000294475	Down	AT4G31980	-
Cg2g043540	0.61	0.38	0.09	0.14	0.16	0.15	19.1711	2.42085	0.607471	3.98513	6.74425e-05	0.000295654	Up	AT5G45780	Leucine-rich repeat protein kinase family protein
Cg5g008430	1.65	1.06	1.08	4.71	3.01	11.75	30.44	-2.39646	0.601938	-3.98124	6.85577e-05	0.000300108	Down	AT1G12100	Bifunctional inhibitor/lipid-transfer protein/seed storage 2S albumin superfamily protein
CgUng005290	0	0	0	2.14	0	0	6.33882	-6.21303	1.56068	-3.98097	6.86348e-05	0.000300373	Down	AT4G38840	SAUR-like auxin-responsive protein family
Cg5g043950	1.58	1.51	0.87	0.14	0.21	0.38	22.231	2.36306	0.59372	3.98009	6.88883e-05	0.000301264	Up	AT2G42200	squamosa promoter binding protein-like 9
Cg1g021200	0	0	0	0	0	0	5.87079	-6.08184	1.52833	-3.97941	6.90851e-05	0.000301979	Down	-	-
Cg9g024260	1.05	0.66	1.47	0	0	0	5.98673	5.94815	1.49501	3.97868	6.92993e-05	0.000302842	Up	AT2G40470	LOB domain-containing protein 15
Cg7g019190	0	0.55	0.15	0.94	0.88	1.43	31.369	-2.01878	0.508037	-3.97369	7.07665e-05	0.00030851	Down	AT1G60460	-
Cg3g005730	0.11	0	0.07	0	0	0	6.44145	6.03975	1.52218	3.96783	7.25291e-05	0.000315663	Up	AT5G24750	UDP-Glycosyltransferase superfamily protein
Cg2g016240	0	0	0	0	0	0	7.32203	6.23911	1.57351	3.9651	7.33664e-05	0.000319001	Up	-	-
Cg3g024840	0.59	0.35	2.13	9.81	8.55	13.25	245.763	-3.17876	0.802774	-3.95972	7.50361e-05	0.000325714	Down	AT1G76160	SKU5 similar 5
Cg4g007310	0.07	0	0	1.09	0.2	1.07	9.73864	-5.8318	1.47284	-3.95956	7.50892e-05	0.000325866	Down	AT2G41480	Peroxidase superfamily protein
Cg5g034580	0.34	0.33	0.72	0	0.07	0	11.4932	4.9964	1.26228	3.95825	7.55009e-05	0.000327496	Up	AT3G54650	RNI-like superfamily protein
Cg2g011510	2.78	1.88	3.43	0.79	0.85	0.15	30.8933	2.24076	0.566229	3.95735	7.57872e-05	0.00032858	Up	AT3G27250	-
Cg7g008710	2.35	2.85	2.1	0.65	0.23	0	26.9258	2.79721	0.706911	3.95695	7.59129e-05	0.000328968	Up	AT1G78850	D-mannose binding lectin protein with Apple-like carbohydrate-binding domain
Cg7g018930	0	0	0	0.62	0.4	0.17	5.76924	-6.07647	1.53811	-3.95061	7.79535e-05	0.000337086	Down	AT1G12940	nitrate transporter2.5
Cg9g008200	2.05	2.34	1.66	19.11	18.49	18.09	56.9874	-2.11644	0.535861	-3.94961	7.82801e-05	0.000338336	Down	AT3G09270	glutathione S-transferase TAU 8
Cg7g010490	0	0	0	0	0.43	0	5.44405	-5.97495	1.51425	-3.94581	7.95315e-05	0.000343336	Down	AT3G23990	heat shock protein 60
Cg7g014560	0	0	0	0	0	0	22.9777	2.1185	0.536983	3.94519	7.97352e-05	0.000344051	Up	AT3G25855	Copper transport protein family
Cg1g005800	1.83	2.74	0.65	0.27	0.36	0.31	31.1537	2.29642	0.582416	3.94292	8.04954e-05	0.000347249	Up	AT3G50120	Plant protein of unknown function (DUF247)
Cg1g028610	0.65	0.51	0.1	0.02	0	0	10.6388	5.78105	1.46833	3.93717	8.24491e-05	0.000354748	Up	AT3G47570	Leucine-rich repeat protein kinase family protein
Cg4g005430	0	0	0	0	0	0	5.25533	-5.93033	1.50685	-3.93557	8.29981e-05	0.000356857	Down	AT1G27770	autoinhibited Ca2+-ATPase 1
Cg7g014870	2.21	1.86	1.03	0	0.08	0.48	15.8136	3.45348	0.877673	3.93481	8.32621e-05	0.000357822	Up	-	-
Cg7g007440	0	0.07	0	0.97	0.49	1.62	8.38507	-5.61083	1.42813	-3.92879	8.53752e-05	0.000366381	Down	AT5G22930	Protein of unknown function (DUF1635)
Cg8g009930	0	0	0	0	0	0	11.1729	4.35477	1.10945	3.92517	8.66679e-05	0.000371591	Up	AT3G47570	Leucine-rich repeat protein kinase family protein
Cg4g005920	0	0	0	0.12	0.35	0.32	10.7937	-3.18231	0.812089	-3.91867	8.90398e-05	0.000380846	Down	AT1G10320	Zinc finger C-x8-C-x5-C-x3-H type family protein
Cg8g018000	0	0	0	1.1	0.11	1.66	10.9596	-6.00668	1.53352	-3.91692	8.96882e-05	0.000383438	Down	AT5G65550	UDP-Glycosyltransferase superfamily protein
Cg6g000890	0.03	0	0	0.25	0.22	0.44	5.18859	-5.90758	1.50939	-3.91389	9.08225e-05	0.000387647	Down	AT1G69730	Wall-associated kinase family protein
Cg5g023060	1.43	0.31	1.49	3.76	2.55	2.32	28.21	-2.34255	0.598646	-3.91307	9.11284e-05	0.000388679	Down	AT3G46780	plastid transcriptionally active 16
Cg9g022210	0	0.38	0.28	7.05	2.54	1.33	11.4282	-4.17844	1.0681	-3.91204	9.15211e-05	0.00039017	Down	-	-
Cg5g007320	0.58	1.79	0.1	0.04	0	0	11.4598	5.89642	1.50858	3.90858	9.28391e-05	0.000395231	Up	AT5G04770	cationic amino acid transporter 6
Cg1g017330	0	1.74	0.21	0	0	0	6.09984	5.96552	1.52704	3.9066	9.36058e-05	0.000398121	Up	-	-
Cg6g014150	0	0	0	0.32	0.42	0.48	5.1801	-5.90625	1.51288	-3.90397	9.46291e-05	0.000402096	Down	AT4G13990	Exostosin family protein
Cg5g023940	0.56	0.73	0.74	0.31	0.06	0.12	24.4761	2.27406	0.58258	3.90343	9.48381e-05	0.000402858	Up	AT4G08850	Leucine-rich repeat receptor-like protein kinase family protein
Cg9g016850	0	0	0	0.86	0.52	0.22	5.46915	-5.99883	1.54268	-3.88858	0.000100833	0.000425764	Down	AT2G36780	UDP-Glycosyltransferase superfamily protein
Cg4g023330	0.45	0.67	0.44	2.83	2.08	1.93	21.4588	-2.14526	0.551709	-3.8884	0.000100908	0.000425867	Down	AT5G63020	Disease resistance protein (CC-NBS-LRR class) family
Cg6g005830	0.17	0.2	0.07	0	0	0	6.04666	5.94996	1.53119	3.88583	0.00010198	0.000429442	Up	AT1G22400	UDP-Glycosyltransferase superfamily protein
Cg1g021030	0	0.32	0	2.08	0.55	1.77	10.6205	-3.67071	0.94503	-3.88423	0.000102655	0.000432116	Down	-	-
Cg7g004740	1.15	1.26	1.32	0	0	0	9.45277	4.67926	1.20593	3.88022	0.000104363	0.000438623	Up	-	-
Cg2g004280	84.53	41.52	83.27	17.62	6.25	2.13	377.48	3.20965	0.828806	3.87261	0.000107675	0.000451496	Up	AT4G33550	Bifunctional inhibitor/lipid-transfer protein/seed storage 2S albumin superfamily protein
Cg5g036560	6.47	5.57	4.98	0.67	1.55	2.17	12.9252	3.27372	0.84576	3.87074	0.000108507	0.000454564	Up	AT4G03140	NAD(P)-binding Rossmann-fold superfamily protein
Cg5g041860	2.29	1.29	3.48	0.6	0	0.69	29.0385	2.77967	0.718203	3.87032	0.000108694	0.000455246	Up	AT2G46000	-
Cg1g023310	0	0	0	0	0	0	5.4715	5.80593	1.50224	3.86485	0.000111156	0.000465234	Up	AT4G39800	myo-inositol-1-phosphate synthase 1
CgUng003510	5.29	0	0	0	0	0	7.76995	5.32821	1.37998	3.86109	0.000112884	0.000471594	Up	AT1G33330	Class I peptide chain release factor
Cg3g025670	0	0	0	0.18	0.2	1.64	6.2529	-6.17042	1.5997	-3.85724	0.000114674	0.000478633	Down	AT4G35350	xylem cysteine peptidase 1
Cg6g015710	0.62	0.27	0.06	0.8	2.31	2.3	32.3806	-2.57286	0.668483	-3.8488	0.000118698	0.000493722	Down	-	-
Cg2g035470	0	0	0	0	0	0	6.36556	-6.2054	1.61451	-3.84353	0.000121278	0.000503644	Down	AT4G18250	receptor serine/threonine kinase, putative
Cg2g043080	0	0	0.04	0.19	0.17	0.19	8.54405	-4.16883	1.08507	-3.84198	0.000122048	0.000506727	Down	-	-
Cg5g041440	0	0	0	0.42	0.99	2.18	4.86344	-5.82099	1.51711	-3.8369	0.000124595	0.00051659	Down	AT2G46130	WRKY DNA-binding protein 43
Cg5g011360	0.29	0.83	0.43	0.05	0	0.24	17.516	2.81024	0.733093	3.8334	0.000126382	0.000523219	Up	AT1G64060	respiratory burst oxidase protein F
Cg8g020050	0.2	0.23	0.23	0.63	0.47	2.04	28.9589	-2.51514	0.656441	-3.83148	0.000127377	0.00052659	Down	AT2G28260	cyclic nucleotide-gated channel 15
Cg3g015680	0.64	0.19	0.39	1.89	1.02	1.46	23.6028	-2.08609	0.544533	-3.83097	0.000127638	0.000527397	Down	-	-
Cg4g000160	0.34	0.36	0.25	0	0	0	7.7206	5.31122	1.38791	3.82679	0.000129826	0.000535585	Up	AT4G31250	Leucine-rich repeat protein kinase family protein
Cg5g011080	2.78	2.04	4.86	1.24	0.64	0.25	49.6958	2.18216	0.570264	3.82658	0.000129938	0.000535922	Up	AT3G02100	UDP-Glycosyltransferase superfamily protein
Cg6g006300	0	0	0	4.78	0	5.57	8.86661	-4.13634	1.0818	-3.82355	0.000131542	0.000541924	Down	-	-
Cg9g019650	4.73	1.84	5.42	0	0	0	5.1622	5.73264	1.49961	3.82274	0.000131975	0.000543214	Up	AT3G07630	arogenate dehydratase 2
Cg2g030480	0	0	0	0	0	0	13.1702	3.02796	0.792725	3.81969	0.000133618	0.00054898	Up	AT3G21510	histidine-containing phosphotransmitter 1
Cg3g014810	0.05	0.22	0.43	1.83	3.09	3.78	22.1774	-2.91274	0.762808	-3.81845	0.000134293	0.000551395	Down	AT1G22360	UDP-glucosyl transferase 85A2
Cg4g006020	0.14	0.66	0.14	6.05	3.32	2.5	12.0234	-2.73427	0.716653	-3.81533	0.000136002	0.000557689	Down	-	-
Cg2g013640	0.72	0.32	0.6	1.36	1.41	2.19	26.3473	-2.01183	0.527629	-3.81297	0.000137308	0.000562355	Down	AT4G20970	basic helix-loop-helix (bHLH) DNA-binding superfamily protein
Cg2g032390	0	0	0	0	0	0	17.3446	2.17445	0.571418	3.80537	0.000141594	0.000578992	Up	AT1G15690	Inorganic H pyrophosphatase family protein
Cg9g021100	0	0	0	0	0	0	5.32245	5.76632	1.51614	3.80329	0.000142785	0.000583074	Up	AT3G16770	ethylene-responsive element binding protein
Cg2g047430	0.57	1	3.59	0	0	0	6.8611	6.15266	1.62069	3.79632	0.000146858	0.000597956	Up	-	-
Cg5g035790	1.05	0.28	0.45	0.04	0	0	8.08886	5.3799	1.41795	3.79415	0.000148149	0.000602381	Up	AT5G64980	-
Cg5g000990	0.51	1.56	1	0.2	0.35	0	21.8243	2.08922	0.551765	3.78643	0.00015283	0.000619902	Up	AT5G24310	ABL interactor-like protein 3
Cg9g021110	0	0	0	0	0	0	5.05847	5.70134	1.50842	3.77967	0.000157034	0.0006344	Up	AT1G68000	phosphatidylinositol synthase 1
Cg2g012180	1	0.27	1.12	2.93	2.27	5.39	38.9534	-2.20371	0.583318	-3.77789	0.000158162	0.000638673	Down	AT1G20030	Pathogenesis-related thaumatin superfamily protein
Cg8g024770	0.09	0.23	0.93	0	0.03	0	9.58773	5.64641	1.49753	3.77048	0.000162934	0.000655461	Up	AT5G58460	cation/H+ exchanger 25
Cg6g020920	2.12	1.73	1.81	0.87	0.07	0.08	21.0573	2.61692	0.694065	3.77042	0.000162971	0.000655463	Up	AT5G15720	GDSL-motif lipase 7
Cg4g016210	1.35	0.6	0.71	0	0	0.24	12.1345	3.92259	1.04086	3.7686	0.000164167	0.000659397	Up	AT1G67310	Calmodulin-binding transcription activator protein with CG-1 and Ankyrin domains
Cg1g008390	2.48	1.59	0.63	0.21	0.12	0.67	39.282	2.58062	0.685225	3.76609	0.000165821	0.000665597	Up	AT4G40020	Myosin heavy chain-related protein
Cg6g002420	0	0.11	0	1.77	1.25	1.05	7.05681	-5.37001	1.42637	-3.7648	0.00016668	0.000668304	Down	-	-
Cg6g003450	0	0.59	0.15	0	0	0	5.51765	5.81868	1.54632	3.76291	0.000167946	0.000673085	Up	AT1G02205	Fatty acid hydroxylase superfamily
Cg7g010870	1.72	1.51	1.92	0.19	0.22	0.51	12.8135	2.67534	0.711058	3.76247	0.00016824	0.000674114	Up	AT4G25040	Uncharacterised protein family (UPF0497)
Cg9g012630	0	0	0	0.16	0.18	0.2	4.66069	-5.76063	1.5323	-3.75947	0.000170271	0.000681648	Down	AT3G50170	Plant protein of unknown function (DUF247)
Cg8g023050	0	0	0	0.29	1.56	1.41	10.3038	-3.99709	1.06377	-3.75747	0.000171637	0.000686815	Down	AT2G29350	senescence-associated gene 13
Cg6g013080	0	0	0	0.38	0	0	15.3823	-2.92364	0.778451	-3.75571	0.000172849	0.00069109	Down	AT4G09000	general regulatory factor 1
Cg3g004140	0.93	0.18	0.51	0	0	0.05	8.38036	5.42725	1.45215	3.73738	0.000185944	0.000738846	Up	AT3G25810	Terpenoid cyclases/Protein prenyltransferases superfamily protein
Cg7g019380	0	0	0	0.41	0.84	0.3	8.97176	-4.2809	1.14586	-3.73596	0.000186997	0.000741892	Down	AT1G23760	BURP domain-containing protein
Cg2g013680	0	0	0	0	0.16	0.63	6.47647	-6.21959	1.66582	-3.73365	0.000188724	0.000747794	Down	-	-
Cg3g005980	0.12	0.1	0	0.33	0.56	0.61	8.89051	-4.7219	1.26597	-3.72986	0.000191587	0.000757944	Down	-	-
Cg3g011430	0	0	0	0.02	0.05	0.4	8.67554	-5.64851	1.51458	-3.72941	0.000191926	0.00075912	Down	AT4G16143	importin alpha isoform 2
Cg4g013870	0	0.3	0	2.97	0.47	1.79	16.6056	-2.46947	0.662401	-3.72805	0.000192965	0.000762896	Down	AT4G16165	Carbohydrate-binding X8 domain superfamily protein
Cg2g002340	0	0	0	0.45	0.33	0.38	4.66494	-5.76129	1.54698	-3.72421	0.000195929	0.000773796	Down	AT3G47570	Leucine-rich repeat protein kinase family protein
Cg7g007460	0.36	0.44	0.86	0.18	0.11	0.24	11.3281	3.00256	0.806564	3.72266	0.000197136	0.000777967	Up	AT3G47790	ABC2 homolog 7
Cg1g018570	2.78	2.6	3.36	0.3	0.41	0.83	15.0305	2.62367	0.705463	3.71908	0.000199949	0.000788102	Up	AT1G52530	-
Cg8g004690	0	0	0	0	0	0	15.801	2.54447	0.684722	3.71606	0.000202352	0.000796766	Up	-	-
Cg4g001940	0.65	0.21	1.05	0.04	0	0	8.8632	5.53433	1.4894	3.71581	0.000202557	0.000797168	Up	AT5G25250	SPFH/Band 7/PHB domain-containing membrane-associated protein family
Cg2g013970	0	0	0	0.18	0.25	0.48	5.02877	-5.85633	1.5761	-3.71571	0.000202633	0.000797294	Down	AT2G30210	laccase 3
Cg2g006410	0.65	0.54	1.3	0.17	0.12	0.19	16.6154	2.42969	0.654181	3.7141	0.000203929	0.000801871	Up	AT3G01480	cyclophilin 38
Cg2g029990	0	0	0.04	1.42	1.5	1.14	18.3705	-3.17676	0.855814	-3.71198	0.000205645	0.000807742	Down	AT3G14460	LRR and NB-ARC domains-containing disease resistance protein
Cg7g019770	0	0	0.07	1.25	1.04	0.95	6.54005	-5.25822	1.41816	-3.70777	0.000209092	0.000820394	Down	AT1G24020	MLP-like protein 423
Cg5g003110	0.23	0.16	0.03	0.74	0.6	0.99	13.5365	-2.87172	0.774639	-3.70718	0.000209581	0.000821954	Down	AT1G18810	phytochrome kinase substrate-related
CgUng018180	0	0	0	0	0	0	4.80048	5.62391	1.52093	3.69769	0.000217572	0.000850351	Up	AT5G49810	methionine S-methyltransferase
Cg5g034360	0	0	0	2.66	3.92	0	12.4331	-3.15326	0.853649	-3.69386	0.000220873	0.000861582	Down	-	-
Cg5g014390	1.73	1.3	3.05	5.84	8.94	27.59	288.49	-2.78923	0.755227	-3.69324	0.000221417	0.000863146	Down	AT5G06390	FASCICLIN-like arabinogalactan protein 17 precursor
Cg2g002920	0	0	0	0	0.18	0.2	8.09559	-4.65143	1.2597	-3.6925	0.000222063	0.000865291	Down	AT4G31980	-
Cg7g007710	0	0	0	0	0	0	5.72632	-6.06784	1.64907	-3.67954	0.000233654	0.000907404	Down	AT5G06210	RNA binding (RRM/RBD/RNP motifs) family protein
Cg2g031880	0.11	0.09	0.07	1.18	0.78	1.01	8.31118	-4.0676	1.10565	-3.67893	0.000234213	0.000909314	Down	AT3G17152	Plant invertase/pectin methylesterase inhibitor superfamily protein
Cg2g016790	0.03	0.13	0	0.29	0.42	0.58	12.9857	-3.40338	0.927735	-3.66848	0.000243993	0.000943645	Down	AT4G08850	Leucine-rich repeat receptor-like protein kinase family protein
Cg9g004770	1.59	0.39	0.13	0	0	0	6.86145	6.12832	1.67558	3.65742	0.000254766	0.000980499	Up	AT1G03220	Eukaryotic aspartyl protease family protein
Cg1g011620	0	0	0	0	0	0	22.1778	2.14766	0.587233	3.65726	0.000254929	0.000980859	Up	-	-
Cg7g018470	0.22	0.64	0.52	0.17	0	0	10.0471	3.11056	0.85079	3.65608	0.000256102	0.000984565	Up	AT3G26430	GDSL-like Lipase/Acylhydrolase superfamily protein
Cg4g000490	0	0	0	0.13	0.45	0.17	7.7734	-4.58906	1.25533	-3.65566	0.000256521	0.000985786	Down	AT2G24500	Zinc finger protein 622
Cg4g014430	2.71	1.69	1.04	0.44	0.41	0.12	13.5671	2.78982	0.763253	3.65516	0.000257017	0.000987228	Up	AT5G04820	ovate family protein 13
Cg5g003220	0	0.17	0	4.1	1.94	0.8	7.57922	-5.47982	1.49953	-3.65435	0.00025783	0.000989586	Down	AT1G26945	basic helix-loop-helix (bHLH) DNA-binding superfamily protein
Cg7g010690	0	0.16	0.48	0	0	0	33.7774	2.24327	0.61403	3.65336	0.000258829	0.000992972	Up	AT4G31180	Class II aminoacyl-tRNA and biotin synthetases superfamily protein
Cg9g028950	7.12	4.03	5.16	1.12	0.14	2.09	47.9758	2.24413	0.614637	3.65115	0.000261068	0.00100114	Up	AT3G12830	SAUR-like auxin-responsive protein family
Cg1g018680	0.24	0.18	0.43	0	0	0	6.86739	5.13979	1.40782	3.65088	0.000261345	0.00100199	Up	AT5G63020	Disease resistance protein (CC-NBS-LRR class) family
Cg1g007040	0.98	0.92	0.46	1.19	8.28	7.97	113.702	-3.01177	0.825055	-3.65039	0.000261842	0.00100368	Down	AT4G37770	1-amino-cyclopropane-1-carboxylate synthase 8
Cg2g039930	0.94	0.95	0.74	0	0.26	0.1	13.2452	3.03624	0.832054	3.64909	0.000263176	0.00100773	Up	AT1G30220	inositol transporter 2
Cg3g007550	0	0	0	0	0	0	6.96068	5.16107	1.41483	3.64783	0.000264467	0.00101246	Up	AT3G17380	TRAF-like family protein
Cg2g024690	1.2	0.7	1.29	5.85	2.16	5.65	16.6527	-2.50404	0.687058	-3.64458	0.000267825	0.00102359	Down	AT3G20510	Transmembrane proteins 14C
Cg5g007230	0	0	0	0	0	0.16	4.42309	-5.68845	1.56116	-3.64373	0.000268713	0.00102633	Down	-	-
Cg9g012030	0	0	0	0	0	0	4.83361	5.63932	1.54872	3.64128	0.000271283	0.00103571	Up	-	-
Cg5g021820	0	0	0	0.13	0.31	1.26	5.85547	-6.07362	1.66939	-3.63822	0.000274524	0.00104764	Down	AT1G64830	Eukaryotic aspartyl protease family protein
Cg1g009150	0	0.06	0	1	0.29	0.53	6.67767	-5.28904	1.45583	-3.63301	0.00028013	0.00106769	Down	AT2G03200	Eukaryotic aspartyl protease family protein
Cg2g023960	0.48	0.3	1.3	0	0	0	7.78434	5.33771	1.4721	3.62591	0.000287944	0.00109425	Up	AT2G03200	Eukaryotic aspartyl protease family protein
Cg5g019190	0	0	0	0	0	0	8.57418	4.55543	1.2569	3.62433	0.000289716	0.00110006	Up	-	-
Cg1g002270	0	0	0	0.17	0.12	0.62	6.65681	-5.26822	1.45412	-3.62296	0.00029125	0.00110542	Down	-	-
Cg1g016410	0.34	0.66	0.74	0.24	0.06	0.15	19.1767	2.13528	0.590068	3.6187	0.000296084	0.00112189	Up	AT5G63020	Disease resistance protein (CC-NBS-LRR class) family
Cg1g018600	0.27	0.24	0.71	0	0	0	4.55996	5.55347	1.53645	3.61448	0.000300945	0.00113888	Up	-	-
Cg4g017980	13.34	4.26	15.62	3.51	2.87	1.85	380.232	2.08719	0.577473	3.61434	0.000301111	0.00113927	Up	AT1G19230	Riboflavin synthase-like superfamily protein
Cg3g006140	0	0.22	0	0.79	1.5	0.79	8.35633	-3.62602	1.00326	-3.61425	0.000301224	0.00113946	Down	AT5G02600	Heavy metal transport/detoxification superfamily protein
Cg6g001540	0	0	0	0.64	0.17	0.19	5.28469	-5.95161	1.6501	-3.60682	0.000309975	0.00116963	Down	AT1G35190	2-oxoglutarate (2OG) and Fe(II)-dependent oxygenase superfamily protein
Cg5g006160	0	0	0	0.21	0.11	0.15	4.39545	-5.67168	1.57535	-3.60028	0.000317878	0.00119721	Down	AT4G24790	AAA-type ATPase family protein
Cg4g018010	0	0	0	0.17	0.26	0.17	4.32575	-5.6531	1.57229	-3.59546	0.000323823	0.00121733	Down	AT3G43190	sucrose synthase 4
Cg2g000010	0	0.15	0.23	0	0	0	5.56228	5.84491	1.62572	3.59527	0.000324055	0.00121794	Up	-	-
Cg6g016910	0	0	0	0	0	0	4.24116	-5.61933	1.56365	-3.59372	0.000325984	0.00122367	Down	-	-
CgUng006630	0	0	0	0	0	0	4.24116	-5.61933	1.56365	-3.59372	0.000325984	0.00122367	Down	AT4G19800	Glycosyl hydrolase family protein with chitinase insertion domain
Cg4g006680	0.21	0.18	0	0.49	0	0	18.9516	2.15942	0.601152	3.59213	0.000327987	0.00123068	Up	AT5G56860	GATA type zinc finger transcription factor family protein
CgUng005530	0.15	0.8	0.5	1.42	2.48	2.05	16.6991	-2.17541	0.607002	-3.58386	0.000338557	0.00126667	Down	-	-
Cg8g014270	0	0.13	0.1	3.89	2.19	4.54	17.8034	-2.63809	0.737337	-3.57787	0.000346409	0.00129285	Down	-	-
Cg9g010500	0	0	0	0.3	0	0.41	8.35842	-4.69283	1.31452	-3.57	0.000356979	0.00132901	Down	AT1G06620	2-oxoglutarate (2OG) and Fe(II)-dependent oxygenase superfamily protein
Cg7g000950	0	0	0	0.65	0.37	0.07	8.38605	-4.701	1.31775	-3.56744	0.000360489	0.00134098	Down	AT2G38080	Laccase/Diphenol oxidase family protein
Cg4g016870	0.23	0.85	0.42	1.14	1.3	0.73	27.2274	-2.04223	0.572513	-3.56713	0.000360909	0.00134226	Down	AT3G07040	NB-ARC domain-containing disease resistance protein
Cg3g010200	0	0	0	0.57	0.46	0.31	8.14717	-4.65642	1.30751	-3.56129	0.000369038	0.00136941	Down	AT1G17020	senescence-related gene 1
CgUng020290	108.34	146.44	126.62	76.72	8.06	0	6.70407	5.10947	1.43839	3.55221	0.000382016	0.00141438	Up	AT5G60390	GTP binding Elongation factor Tu family protein
Cg2g029680	0.17	0.38	0.11	1.62	0.86	0.63	13.0586	-2.50149	0.704352	-3.55148	0.000383071	0.00141771	Down	AT1G70670	Caleosin-related family protein
Cg5g035180	0.69	1.21	0	0	0	0	4.46925	5.51525	1.55459	3.54771	0.000388589	0.00143578	Up	-	-
Cg5g043660	0.1	0	0.2	1.36	0.37	3.74	11.487	-4.18569	1.18187	-3.54157	0.000397758	0.0014666	Down	AT2G45180	Bifunctional inhibitor/lipid-transfer protein/seed storage 2S albumin superfamily protein
CgUng005790	0	0.07	0	0.33	0.27	0.39	7.62028	-3.95581	1.11698	-3.54153	0.000397819	0.0014666	Down	AT4G38770	proline-rich protein 4
Cg2g017250	0	0	0	0	0	0	22.5786	2.49456	0.705542	3.53566	0.000406751	0.00149709	Up	AT3G59770	sacI homology domain-containing protein / WW domain-containing protein
Cg7g003270	7.64	22.12	3.23	1.93	0	3.5	18.856	2.94926	0.834748	3.53311	0.000410697	0.00150947	Up	AT3G05550	Hypoxia-responsive family protein
Cg9g016380	0.05	0	0	0.15	0	0	11.8769	4.09224	1.16258	3.51996	0.000431609	0.00157929	Up	AT1G40087	Plant transposase (Ptta/En/Spm family)
Cg8g018740	0.09	0.08	0	0.64	0.21	0.76	10.0776	-3.05841	0.869201	-3.51865	0.000433752	0.00158649	Down	AT2G27920	serine carboxypeptidase-like 51
Cg9g023210	0.17	0.19	0.11	1	0.15	2.98	18.4705	-3.05191	0.869841	-3.50859	0.000450493	0.00163945	Down	AT5G54620	Ankyrin repeat family protein
Cg9g008940	0	0	0	0.18	0.16	0.56	4.17867	-5.59231	1.59473	-3.50675	0.00045361	0.00164914	Down	AT3G23410	fatty alcohol oxidase 3
Cg4g007180	0.68	0.71	1.1	0.1	0	0	8.01774	4.51496	1.28758	3.50655	0.000453959	0.00165007	Up	AT1G02630	Nucleoside transporter family protein
Cg5g005350	0.15	0.07	0	0.76	0.61	0.79	10.5086	-3.27129	0.933223	-3.50536	0.000455982	0.00165676	Down	AT5G50130	NAD(P)-binding Rossmann-fold superfamily protein
Cg5g017600	0.27	0.03	0.18	0	0	0	6.06512	5.96064	1.7041	3.49783	0.000469063	0.00169986	Up	AT4G02780	Terpenoid cyclases/Protein prenyltransferases superfamily protein
Cg8g013570	0	0	0	0	0	0	4.05626	-5.5562	1.58898	-3.4967	0.000471057	0.00170606	Down	AT5G06210	RNA binding (RRM/RBD/RNP motifs) family protein
Cg6g009560	0.14	0.3	0.41	0.62	1	1.64	24.7015	-2.0011	0.573958	-3.4865	0.000489392	0.00176577	Down	-	-
Cg3g006850	0	0	0	1.47	1.51	1.49	4.15232	-5.58436	1.60218	-3.48548	0.00049125	0.00177176	Down	AT3G23990	heat shock protein 60
Cg3g001440	0.03	0.03	0	0.08	0.53	0.58	7.93862	-4.56877	1.31223	-3.48169	0.000498265	0.00179374	Down	AT1G16120	wall associated kinase-like 1
Cg4g024850	0.6	0.35	0.52	0.13	0	0	10.2397	3.52445	1.01326	3.47833	0.000504543	0.00181393	Up	-	-
CgUng018230	0	0	0	1.11	1.55	1.75	3.99931	-5.53884	1.59522	-3.47215	0.000516306	0.00184816	Down	-	-
Cg9g020960	0	0	0	0	0	0	16.5199	-3.26254	0.940248	-3.46987	0.000520715	0.00186247	Down	AT1G68000	phosphatidylinositol synthase 1
Cg5g000500	0.94	1.58	0.67	0.18	0.57	0.08	18.6833	2.10561	0.606886	3.46953	0.000521363	0.00186442	Up	AT2G46680	homeobox 7
Cg9g021830	0	0.85	0	0	0	0	4.39789	5.50775	1.59116	3.46147	0.000537238	0.00191665	Up	-	-
Cg6g012070	1.58	0.89	3.55	0.27	0.41	0	13.5792	3.18872	0.921893	3.45888	0.000542431	0.00193328	Up	-	-
Cg7g013330	0.34	0.3	0.68	1.09	2.05	0.82	16.862	-2.21776	0.641751	-3.45579	0.000548688	0.00195212	Down	AT4G21200	gibberellin 2-oxidase 8
Cg1g028170	0	0	0.15	0.12	0.28	1.11	8.8	-4.25682	1.23179	-3.45579	0.000548688	0.00195212	Down	AT3G26330	cytochrome P450, family 71, subfamily B, polypeptide 37
Cg9g015950	0	0	0	0	0	0	4.5626	5.55977	1.61188	3.44924	0.000562159	0.00199496	Up	-	-
Cg9g012840	0	0	0	0.59	0.8	0.4	3.96742	-5.51922	1.6006	-3.44823	0.000564278	0.0020017	Down	AT1G80110	phloem protein 2-B11
Cg2g034490	0	0	0	0.47	0	0	20.0977	-2.10319	0.610016	-3.44777	0.000565241	0.00200472	Down	-	-
Cg4g006200	0.07	0.19	0	1.31	0.73	0.46	9.18149	-3.4368	0.996906	-3.44747	0.000565872	0.00200657	Down	AT1G09610	Protein of unknown function (DUF579)
Cg5g029930	0.06	0	0	0.52	0.27	0.57	5.88469	-5.0818	1.47507	-3.44512	0.0005708	0.00202206	Down	AT5G18430	GDSL-like Lipase/Acylhydrolase superfamily protein
Cg8g013870	2.45	3.14	0	0	0	1.11	14.8444	2.12257	0.616176	3.44475	0.000571586	0.00202406	Up	-	-
Cg1g021950	0	0	0	0.43	0.22	0.45	4.06901	-5.55905	1.61688	-3.43814	0.000585729	0.00206929	Down	AT3G50940	P-loop containing nucleoside triphosphate hydrolases superfamily protein
Cg9g020470	0.18	0.61	0	0	0	0	4.26966	5.45225	1.58598	3.43777	0.000586519	0.00207127	Up	AT1G21210	wall associated kinase 4
Cg7g017860	0	0.1	0	0.51	0.56	0.12	8.25883	-3.64141	1.06115	-3.43158	0.000600082	0.00211505	Down	AT3G48460	GDSL-like Lipase/Acylhydrolase superfamily protein
Cg3g007620	0	0	0	0	0	0	9.37919	3.26044	0.950203	3.43131	0.000600675	0.00211673	Up	AT1G32260	-
Cg6g019100	0.23	0.15	0.26	0.18	0	0.24	9.83267	2.84754	0.830143	3.43019	0.000603169	0.00212345	Up	AT1G71140	MATE efflux family protein
Cg8g012370	6.55	6.72	2.73	9.52	25.85	27.4	291.72	-2.04437	0.596305	-3.4284	0.000607158	0.00213708	Down	AT3G11840	plant U-box 24
Cg9g017080	5.74	5.7	5.46	4.11	8.38	7.46	22.7906	-2.39316	0.698541	-3.42594	0.000612685	0.00215486	Down	AT2G41380	S-adenosyl-L-methionine-dependent methyltransferases superfamily protein
Cg5g017640	0	0	0	5.28	6.27	8.03	9.57409	-2.8106	0.820591	-3.42509	0.000614599	0.00216117	Down	AT3G12960	-
Cg9g007270	0	0	0	0	0	0	11.5228	2.85177	0.834959	3.41546	0.000636749	0.00223084	Up	AT4G03460	Ankyrin repeat family protein
Cg8g005090	0.29	0.64	0.39	0	0	0	11.8327	3.33557	0.97663	3.41539	0.00063691	0.00223097	Up	AT3G63470	serine carboxypeptidase-like 40
CgUng005520	0	0	0	1.92	2.64	0	3.88965	-5.50422	1.6136	-3.41115	0.000646895	0.00226245	Down	AT3G53140	O-methyltransferase family protein
Cg7g006430	0.94	1.31	0.76	0.28	0.09	0.26	19.3812	2.02286	0.593436	3.40872	0.00065269	0.00228051	Up	-	-
Cg8g004220	0	0	0	0	0	0	6.76901	-4.38467	1.28691	-3.40712	0.000656515	0.00229255	Down	AT2G15490	UDP-glycosyltransferase 73B4
Cg2g002790	0	0	0.09	0.23	0.25	0.26	9.20765	-3.57483	1.04947	-3.40631	0.000658473	0.00229895	Down	AT5G12950	Putative glycosyl hydrolase of unknown function (DUF1680)
Cg5g025360	0	0	0	0	0	0	3.98699	-5.54266	1.6283	-3.40395	0.000664182	0.0023171	Down	AT4G09960	K-box region and MADS-box transcription factor family protein
Cg6g007110	1.1	0	0.86	0	0	0	4.01348	5.36626	1.57699	3.40286	0.000666847	0.00232346	Up	-	-
Cg2g002910	0	0	0.07	0.22	0.31	0.48	13.8555	-2.66563	0.783356	-3.40284	0.000666903	0.00232346	Down	AT4G31980	-
Cg6g008750	0.05	0.1	0.22	1.16	1.25	0.4	13.4972	-2.74801	0.809813	-3.39339	0.000690345	0.002395	Down	AT5G17780	alpha/beta-Hydrolases superfamily protein
Cg9g012300	0	1.25	0.61	0	0	0	4.26186	5.45648	1.60838	3.39253	0.000692511	0.00240206	Up	AT1G69640	sphingoid base hydroxylase 1
Cg1g018370	1.14	0.4	0.45	0	0	0	4.05622	5.38648	1.58971	3.38835	0.00070314	0.00243473	Up	AT1G52520	FAR1-related sequence 6
Cg9g024400	0.19	0.5	0.34	0	0	0	4.02391	5.37034	1.58504	3.38815	0.000703661	0.00243607	Up	AT4G01580	AP2/B3-like transcriptional factor family protein
Cg1g018010	2.34	7.02	0	0	0	0	12.2932	2.8862	0.853216	3.38274	0.000717676	0.0024808	Up	AT1G52530	-
Cg6g015450	0	0	0.36	2.13	2.15	0.75	10.1142	-3.36866	0.996572	-3.38025	0.000724211	0.00249943	Down	AT3G10120	-
Cg4g006250	0	0	0	0	0	0	3.87562	-5.49107	1.62526	-3.37858	0.000728606	0.00251283	Down	AT1G23290	Ribosomal protein L18e/L15 superfamily protein
Cg5g016380	0	0.08	0.06	0.55	1.35	0.73	6.65065	-4.38188	1.29754	-3.37706	0.000732661	0.00252538	Down	-	-
Cg4g000360	0.04	0.04	0.06	0.5	0.61	0.8	11.0951	-2.69247	0.797765	-3.37501	0.000738118	0.00254225	Down	AT5G24850	cryptochrome 3
Cg9g012860	0	0	0	1.98	0.26	0	7.48024	-4.00939	1.18853	-3.37339	0.000742477	0.00255678	Down	AT2G02250	phloem protein 2-B2
Cg6g006670	0	0	0	0	0	0	10.5325	-2.81133	0.833631	-3.37239	0.000745188	0.00256514	Down	-	-
Cg4g014010	0.25	0.11	0.29	0	0	0	4.08149	5.39395	1.59987	3.37148	0.000747642	0.0025731	Up	AT5G55930	oligopeptide transporter 1
Cg2g013180	2.12	0.96	1.06	0.05	0.06	0	5.22388	5.73333	1.7023	3.36799	0.000757188	0.00260299	Up	AT1G05680	Uridine diphosphate glycosyltransferase 74E2
Cg6g006410	0	0.03	0.05	1.59	0.14	0.21	10.2605	-4.48013	1.33226	-3.3628	0.000771574	0.00264993	Down	AT2G38080	Laccase/Diphenol oxidase family protein
Cg3g010510	0.03	0.05	0.04	0.18	0.66	1.08	9.41418	-2.97998	0.886768	-3.3605	0.000778015	0.00267003	Down	AT4G35800	RNA polymerase II large subunit
Cg6g001740	2.96	3.18	4.98	0.12	0	0.48	78.6313	4.10351	1.2216	3.35913	0.00078187	0.00268072	Up	AT2G37040	PHE ammonia lyase 1
Cg3g009040	0	0.48	0	0	0	0	5.72378	4.87265	1.45286	3.35383	0.000797023	0.00272854	Up	-	-
CgUng010240	0	0	0	0	0	0	23.4727	2.07544	0.619348	3.351	0.000805206	0.00275292	Up	-	-
Cg2g006420	0.38	0.21	0.31	0	0	0	3.88448	5.3179	1.58793	3.34896	0.000811159	0.00277118	Up	AT3G01490	Protein kinase superfamily protein
Cg9g011080	0.48	0.5	1.01	2.42	1.92	3.24	8.95115	-3.11411	0.931595	-3.34277	0.000829456	0.00282889	Down	AT4G31980	-
Cg2g028040	0.14	0.21	0.03	0.33	0.43	0.5	14.5192	-2.04897	0.613441	-3.34012	0.000837421	0.00285481	Down	AT1G17070	GC-rich sequence DNA-binding factor-like protein with Tuftelin interacting domain
Cg9g020260	0	0	0	0	0	0	3.87858	-5.48211	1.64131	-3.34008	0.000837529	0.00285481	Down	AT3G12820	myb domain protein 10
Cg6g014790	0.71	0.62	0.62	0.28	0	0	8.90138	4.07832	1.22194	3.33757	0.000845144	0.00287806	Up	AT3G52525	ovate family protein 6
Cg7g020230	0	0	0	2.8	2.18	0.61	5.38867	-4.96429	1.4882	-3.33578	0.000850608	0.00289558	Down	-	-
Cg5g021730	29.57	8.49	44.21	147.72	95.04	193.67	1677.19	-2.22142	0.666648	-3.33223	0.000861524	0.00292889	Down	AT2G20142	Toll-Interleukin-Resistance (TIR) domain family protein
Cg2g014310	0.2	0.23	0	0.83	0.91	0.77	10.0286	-2.96566	0.890565	-3.33008	0.000868199	0.00294592	Down	-	-
Cg7g003570	0.5	0.28	0.15	0	0	0	4.10753	5.38918	1.61991	3.32685	0.000878336	0.00297377	Up	AT4G31940	cytochrome P450, family 82, subfamily C, polypeptide 4
CgUng006910	0	0.21	0	0.8	0.14	0.46	3.71751	-5.43843	1.63601	-3.32421	0.000886697	0.00299816	Down	-	-
CgUng003330	0.29	0	0	0.53	1.69	1.33	8.56393	-4.00892	1.20688	-3.32173	0.000894617	0.00302438	Down	AT1G52140	-
Cg4g000500	0	1.65	0.49	2.03	4.07	4.93	10.671	-2.93883	0.885019	-3.32064	0.000898123	0.00303397	Down	AT4G31420	Zinc finger protein 622
Cg2g026790	3.31	0	2.7	12.87	4.75	6.04	23.8001	-2.06532	0.622193	-3.31942	0.000902038	0.00304493	Down	AT3G07600	Heavy metal transport/detoxification superfamily protein
Cg2g006400	1.18	1.55	1.44	0.23	0	0.15	7.26153	3.69772	1.11409	3.31904	0.000903283	0.00304856	Up	AT4G10850	Nodulin MtN3 family protein
Cg5g001280	0	0.92	0.49	0.7	2.17	4.04	17.4898	-2.38906	0.721266	-3.31231	0.000925289	0.00311529	Down	AT4G23890	-
Cg7g013220	0.29	0.5	0.25	0.01	0	0.04	13.2531	2.82478	0.853333	3.31029	0.000931994	0.00313495	Up	AT4G19050	NB-ARC domain-containing disease resistance protein
Cg6g015150	0	0	0	0.97	0.85	0.32	5.23546	-4.9272	1.49038	-3.30601	0.000946359	0.00317855	Down	AT4G28570	Long-chain fatty alcohol dehydrogenase family protein
Cg2g007090	0	0	0	0	0	0	4.04654	5.36972	1.62545	3.30352	0.000954778	0.00320505	Up	-	-
Cg4g010730	0	0	0	0	0	0	4.19949	-5.59354	1.69349	-3.30297	0.000956662	0.00320915	Down	-	-
Cg5g020690	0	0	0.19	0	0.81	0.92	13.9083	-2.77983	0.842341	-3.30012	0.00096642	0.00323873	Down	AT1G17860	Kunitz family trypsin and protease inhibitor protein
Cg2g033330	0	0.3	0.22	0	0	0	4.37784	5.50076	1.66755	3.2987	0.000971344	0.00325331	Up	AT1G70710	glycosyl hydrolase 9B1
Cg6g023710	0.04	0.11	0.13	0.32	0.48	0.85	12.4788	-2.46495	0.747267	-3.29861	0.000971634	0.00325331	Down	AT5G40010	AAA-ATPase 1
Cg5g007360	0	0.63	0.47	0	0	0	3.80866	5.29395	1.60604	3.29627	0.000979789	0.00327808	Up	-	-
Cg8g000790	0.16	0.73	0.52	1.48	2.1	0.67	23.6324	-2.0515	0.622412	-3.29605	0.000980549	0.00328002	Down	AT3G12500	basic chitinase
Cg5g034600	0.6	0.06	0.52	0	0	0	3.97777	5.3544	1.62651	3.29195	0.000994952	0.0033239	Up	AT3G04730	indoleacetic acid-induced protein 16
Cg8g013120	2.65	0	0.73	0	0	0	3.7607	5.27004	1.60141	3.29088	0.000998762	0.00333295	Up	AT5G04820	ovate family protein 13
Cg7g006380	0	0	0	0.2	0.62	0.18	3.72557	-5.43283	1.65139	-3.28984	0.00100244	0.00334152	Down	AT1G61560	Seven transmembrane MLO family protein
CgUng006640	0	0	0	0	0	0	7.31849	3.65687	1.11213	3.28817	0.00100843	0.00335839	Up	AT1G09420	glucose-6-phosphate dehydrogenase 4
CgUng005620	0.04	0	0	0.37	0	0.66	8.37099	-4.02935	1.22625	-3.28592	0.0010165	0.00338156	Down	-	-
Cg2g042810	0.3	0.52	0.59	0	0.05	0	5.44232	4.80204	1.46151	3.28567	0.00101742	0.00338274	Up	AT5G54010	UDP-Glycosyltransferase superfamily protein
Cg4g006040	0	0	0	0.8	0.47	1.2	7.1835	-4.38247	1.334	-3.28522	0.00101905	0.00338691	Down	-	-
Cg3g023910	1.09	0.48	0.47	1.7	2.14	2.06	13.66	-2.12594	0.647236	-3.28464	0.00102111	0.00339317	Down	AT1G75690	DnaJ/Hsp40 cysteine-rich domain superfamily protein
Cg7g022020	0.28	0	0.2	1.29	1.09	6.75	15.0241	-3.37793	1.02866	-3.2838	0.00102416	0.00340266	Down	AT5G13140	Pollen Ole e 1 allergen and extensin family protein
Cg6g000390	1.53	2.55	1.5	0.07	0.85	0.21	26.2516	2.28866	0.698117	3.27833	0.00104422	0.00346485	Up	AT4G01070	UDP-Glycosyltransferase superfamily protein
Cg6g001940	0.34	0.1	0	0	0	0	4.68268	5.57993	1.70228	3.27791	0.00104579	0.00346944	Up	AT4G11420	eukaryotic translation initiation factor 3A
Cg9g010230	0	0	0	0	0	0	4.00386	5.36454	1.63666	3.27773	0.00104645	0.00347101	Up	-	-
Cg3g012260	1.42	0.31	0.23	0.35	1.48	0.93	3.98528	-5.52703	1.68768	-3.27492	0.00105692	0.00350315	Down	AT3G46780	plastid transcriptionally active 16
Cg9g021690	0	0	0	0	0	0	3.66862	-5.41369	1.65615	-3.26884	0.00107991	0.00356893	Down	-	-
Cg5g033370	0	0	0	0.11	0	0	4.21991	-5.61511	1.71781	-3.26877	0.00108015	0.00356907	Down	-	-
Cg2g004050	0	0	0	0	0	1.26	4.17739	-5.58666	1.70956	-3.2679	0.00108349	0.00357878	Down	-	-
Cg6g014020	0	0	0	0	0	0	7.56103	-3.42593	1.04944	-3.26452	0.00109649	0.00361847	Down	-	-
Cg4g008410	0	0.09	0.11	0.47	0.45	0.63	9.03089	-2.93747	0.899817	-3.26452	0.0010965	0.00361847	Down	AT3G24460	Serinc-domain containing serine and sphingolipid biosynthesis protein
Cg2g021580	0.12	0	0.12	0.28	0.66	0.32	8.67041	-3.0542	0.936276	-3.26207	0.001106	0.00364688	Down	AT1G53790	F-box and associated interaction domains-containing protein
Cg6g009250	0	0	0	0.23	0.16	0.31	3.57978	-5.37295	1.6474	-3.26148	0.00110833	0.00365218	Down	AT5G01360	Plant protein of unknown function (DUF828)
Cg2g043670	0	0	0	0	0	0	5.3413	-4.95773	1.52172	-3.25797	0.00112213	0.00369296	Down	-	-
Cg6g013370	0.91	1.73	0.99	0.24	0.28	0.16	15.3774	2.06049	0.633367	3.25323	0.00114101	0.00374965	Up	AT5G06610	Protein of unknown function (DUF620)
Cg7g022750	1.44	0.71	0.95	0.3	0.06	0.2	11.5644	2.51417	0.77352	3.25029	0.00115286	0.00378309	Up	AT3G51970	acyl-CoA sterol acyl transferase 1
Cg5g007730	0.25	0.27	0.27	0.02	0	0	5.24423	4.74882	1.46139	3.24951	0.00115603	0.00379283	Up	AT5G60900	receptor-like protein kinase 1
Cg8g000140	0	0	0	0.17	0.02	0.09	3.95936	-5.52439	1.70128	-3.2472	0.00116548	0.00382176	Down	AT4G38190	cellulose synthase like D4
Cg6g017520	0.77	0.14	0.72	0	0	0	4.0588	5.38002	1.6573	3.24626	0.0011693	0.00383152	Up	AT3G56630	cytochrome P450, family 94, subfamily D, polypeptide 2
Cg4g016100	0	0	0	0	0	0	3.44377	-5.32464	1.64139	-3.24397	0.00117875	0.00386037	Down	-	-
Cg2g019520	8.87	4.95	25.6	0.68	0	3.39	8.66605	4.53579	1.39895	3.24228	0.00118578	0.0038806	Up	AT2G44310	Calcium-binding EF-hand family protein
Cg5g025420	0	0	0	1.21	2.84	1.57	3.9075	-5.50959	1.70054	-3.23991	0.00119566	0.00391222	Down	AT4G09000	general regulatory factor 1
Cg1g025820	0.03	0	0.04	0.39	0.14	0.2	6.7484	-3.79476	1.17141	-3.23948	0.00119747	0.0039169	Down	AT1G11330	S-locus lectin protein kinase family protein
Cg7g020130	0	0.11	0.08	2.92	0.11	2.01	8.42823	-4.75292	1.47086	-3.23139	0.00123191	0.00401779	Down	AT1G10460	germin-like protein 7
Cg1g029240	0.41	0.5	0.03	0	0	0	3.9332	5.32825	1.65374	3.22193	0.00127328	0.00413857	Up	AT5G65140	Haloacid dehalogenase-like hydrolase (HAD) superfamily protein
Cg6g011920	0	0	0.04	0.04	0.3	0.69	5.86206	-5.08111	1.57804	-3.21989	0.0012824	0.00416595	Down	AT3G22250	UDP-Glycosyltransferase superfamily protein
Cg5g031970	0.92	0.51	0.81	0.09	0.07	0.24	14.1503	2.2401	0.696268	3.2173	0.00129403	0.00420072	Up	-	-
Cg1g022510	0	0	0.06	0.15	0.45	0.88	7.49829	-4.61321	1.43404	-3.21692	0.00129573	0.00420476	Down	AT2G30300	Major facilitator superfamily protein
Cg3g009200	0	0	0.2	0	0	0	3.94727	5.34432	1.66137	3.21681	0.00129622	0.00420559	Up	AT1G71691	GDSL-like Lipase/Acylhydrolase superfamily protein
Cg8g006980	0	0	0	0	0	0	21.8865	2.09473	0.651365	3.2159	0.00130034	0.00421668	Up	-	-
Cg9g012660	1.66	0	0	1.18	4.22	0	9.10469	-2.64985	0.825451	-3.21019	0.00132648	0.00429223	Down	-	-
Cg5g005560	0.86	1.28	1.02	0.07	0.39	0	10.2907	2.70671	0.844539	3.20495	0.00135085	0.00436407	Up	AT5G47740	Adenine nucleotide alpha hydrolases-like superfamily protein
Cg4g002950	0.2	0.11	0.27	0.15	0	0	5.13636	4.70907	1.46942	3.20472	0.00135193	0.00436603	Up	AT5G11330	FAD/NAD(P)-binding oxidoreductase family protein
Cg1g011610	3.89	3.25	3.46	1.24	0.16	0.92	14.4837	2.20395	0.687863	3.20405	0.00135511	0.00437473	Up	AT2G02130	low-molecular-weight cysteine-rich 68
Cg2g026610	0	0	0	0	0	0	4.01688	5.36283	1.67539	3.20094	0.00136982	0.00441748	Up	-	-
Cg1g022040	0	0	0	0	0	0	5.31942	4.7475	1.48564	3.19559	0.00139543	0.00448969	Up	AT1G22460	O-fucosyltransferase family protein
Cg8g004120	0	0.07	0.05	0.41	0.33	0.17	6.89622	-3.39178	1.0625	-3.19228	0.00141156	0.00453436	Down	AT1G49750	Leucine-rich repeat (LRR) family protein
Cg7g019830	0.25	0.99	0.25	2.17	1.26	5.4	21.437	-2.14931	0.673471	-3.19139	0.0014159	0.00454748	Down	AT5G40190	RNA ligase/cyclic nucleotide phosphodiesterase family protein
Cg9g023640	0	0	0	0.22	0.32	0.3	3.34643	-5.27887	1.65859	-3.18274	0.00145887	0.00467473	Down	AT3G29590	HXXXD-type acyl-transferase family protein
Cg3g017310	0	0	0	12.33	14.82	0	11.0727	-2.5182	0.791372	-3.18207	0.00146229	0.00468406	Down	-	-
Cg8g021070	0.72	0.48	1.04	0.11	0.03	0.36	17.5896	2.21593	0.696477	3.18163	0.00146447	0.0046902	Up	-	-
Cg6g005920	0.05	0.12	0.06	1.18	0.46	0.34	12.5616	-2.7121	0.852552	-3.18116	0.00146687	0.00469539	Down	AT3G09220	laccase 7
Cg4g004110	0.19	0.92	0.47	0.07	0.13	0.15	11.5559	2.83177	0.891458	3.17657	0.00149029	0.00476447	Up	-	-
Cg8g011250	0	0	0	0	0	0	4.45919	-5.68163	1.78893	-3.176	0.00149321	0.00477297	Down	-	-
Cg7g012490	0	0	0	0.21	0.37	0.5	3.46034	-5.32053	1.67526	-3.17594	0.00149353	0.00477314	Down	AT2G42990	GDSL-like Lipase/Acylhydrolase superfamily protein
Cg9g027820	0	0.07	0.03	0.58	0.19	0.31	8.26776	-3.64527	1.14833	-3.17441	0.00150143	0.00479534	Down	AT5G24030	SLAC1 homologue 3
Cg2g003010	0.16	0	0.05	0.49	0.7	2.71	7.95856	-3.95793	1.24683	-3.17439	0.00150154	0.00479534	Down	AT4G31980	-
Cg4g003450	0	1.81	0.33	3	5.13	5.54	14.6499	-2.77845	0.875346	-3.17412	0.00150292	0.00479808	Down	-	-
Cg1g018130	0	0.68	0	0	0	0	4.07264	5.38106	1.69725	3.17046	0.00152197	0.00485121	Up	AT1G12210	RPS5-like 1
Cg8g004910	1.57	2.68	0.79	0.65	0	0.39	15.2273	2.42293	0.76476	3.16822	0.00153374	0.00488272	Up	AT3G48700	carboxyesterase 13
Cg6g000070	0.08	0.54	1.01	0	0	0	4.4886	5.53977	1.7507	3.16431	0.0015545	0.00494185	Up	AT1G09390	GDSL-like Lipase/Acylhydrolase superfamily protein
Cg4g013930	0.19	0	0	0.46	0.44	0.69	11.4551	-3.33462	1.05733	-3.15382	0.0016115	0.00510246	Down	AT1G55850	cellulose synthase like E1
Cg4g000140	0.03	0.11	0.02	0.61	0.17	0.16	11.3208	-2.53475	0.80467	-3.15005	0.00163242	0.00516061	Down	AT4G31230	Protein kinase protein with adenine nucleotide alpha hydrolases-like domain
Cg9g019300	0	0	0	0	0	0	3.52276	5.1713	1.64333	3.14684	0.00165045	0.00520943	Up	-	-
Cg9g010750	0	0	0	0	0	0	4.94259	-4.82991	1.53538	-3.14574	0.00165665	0.00522445	Down	-	-
Cg7g021780	0.77	0.21	0.9	0	0.05	0.13	8.60558	3.43533	1.09258	3.14424	0.0016652	0.00524936	Up	AT2G03360	Glycosyltransferase family 61 protein
Cg3g017860	0.39	0.57	0.17	0.03	0.04	0	6.39057	4.13073	1.31424	3.14307	0.00167187	0.00526694	Up	AT4G10380	NOD26-like intrinsic protein 5;1
Cg1g007400	1.55	1.36	0.43	0.05	0.11	0.38	12.5013	2.68699	0.85506	3.14245	0.00167538	0.00527617	Up	AT5G65640	beta HLH protein 93
Cg7g017110	0	0.04	0	0.52	0.11	0.22	5.07735	-4.88589	1.55487	-3.14231	0.00167622	0.0052779	Down	AT1G27920	microtubule-associated protein 65-8
CgUng021310	13.44	6.88	10	0	0	0	8.94102	5.52983	1.76289	3.13679	0.00170809	0.00536985	Up	-	-
Cg7g010610	1.07	1.2	0.7	0	0	0.32	7.21842	3.59597	1.14932	3.12878	0.00175532	0.00550554	Up	AT1G32583	-
Cg9g008960	0.65	0	0	0	0.29	0	3.52721	5.18869	1.66056	3.12467	0.00178008	0.005572	Up	AT1G65720	-
Cg6g005800	0	0	0.04	0.53	0.25	0.23	4.76887	-4.80143	1.53716	-3.12356	0.00178675	0.00559	Down	AT1G22360	UDP-glucosyl transferase 85A2
Cg5g016490	0.4	0.2	0.31	0.04	0.02	0.2	17.5662	2.11295	0.676665	3.12259	0.00179269	0.00560567	Up	-	-
Cg1g006170	0.48	0.38	0.18	0.97	1.65	2.05	18.0928	-2.11858	0.678984	-3.12022	0.00180717	0.00564801	Down	AT4G37445	-
Cg6g011080	0.04	0.08	0	0.18	0.33	0.24	8.32991	-2.70044	0.865726	-3.11927	0.00181297	0.00566127	Down	AT5G24910	cytochrome P450, family 714, subfamily A, polypeptide 1
Cg5g038110	0	0	0	0	0	0	5.61035	4.85058	1.55528	3.11878	0.00181603	0.00566986	Up	-	-
Cg3g000060	0.68	1.17	0.42	0	0	0.65	22.1912	2.61839	0.839954	3.1173	0.00182515	0.00569537	Up	-	-
Cg8g011000	0	0	0	0	0	0	3.47566	-5.34531	1.71502	-3.11677	0.00182846	0.00570475	Down	AT5G24810	ABC1 family protein
Cg1g003560	0	0	0	0.03	0.15	0.6	4.28279	-5.62273	1.80513	-3.11486	0.00184031	0.00573577	Down	AT2G23770	protein kinase family protein / peptidoglycan-binding LysM domain-containing protein
Cg1g018740	0.08	0.94	0.55	0	0	0.16	4.28455	5.46716	1.75855	3.10891	0.00187778	0.00584451	Up	AT1G12290	Disease resistance protein (CC-NBS-LRR class) family
Cg4g022290	0	0.32	0	1.57	2	2.66	7.866	-3.11836	1.00337	-3.10787	0.00188442	0.00586248	Down	AT4G30320	CAP (Cysteine-rich secretory proteins, Antigen 5, and Pathogenesis-related 1 protein) superfamily protein
Cg9g003630	0.05	0.04	0.06	0.2	0.19	0.22	9.96284	-2.29865	0.739627	-3.10785	0.00188452	0.00586248	Down	AT5G18700	Protein kinase family protein with ARM repeat domain
Cg5g009780	0.51	0.1	0.21	0	0.03	0	5.559	4.81864	1.55231	3.10416	0.00190819	0.005929	Up	AT5G62090	SEUSS-like 2
Cg1g019880	0.12	0	0.04	0	0	0	4.98881	4.66531	1.50297	3.10406	0.00190888	0.00593011	Up	-	-
Cg1g011750	0	0	0.02	0.06	0.32	0.16	4.79776	-4.79399	1.54593	-3.10104	0.0019284	0.00598153	Down	-	-
Cg2g044040	0.31	0.21	0.15	0	0	0.08	5.4911	4.78983	1.54554	3.09913	0.00194089	0.00601308	Up	AT3G14770	Nodulin MtN3 family protein
Cg5g000850	0	0	0	0	0	0	10.5319	2.50688	0.809181	3.09805	0.001948	0.00603098	Up	-	-
Cg7g020350	0.2	0	0.21	0.72	0.87	0.67	15.1479	-2.42678	0.783419	-3.09767	0.00195046	0.00603756	Down	AT5G23400	Leucine-rich repeat (LRR) family protein
Cg9g023040	0	0.04	0	0.98	0	0.63	7.40875	-5.43591	1.76008	-3.08844	0.00201207	0.00620497	Down	AT2G34790	FAD-binding Berberine family protein
Cg1g018450	0	0	0	0	0	0	3.27162	-5.24972	1.70718	-3.07508	0.00210443	0.00645574	Down	-	-
Cg2g033370	0	0	0	0.3	0.1	0.24	3.27162	-5.24972	1.70718	-3.07508	0.00210443	0.00645574	Down	AT1G23200	Plant invertase/pectin methylesterase inhibitor superfamily
Cg1g022800	0	0	0	0	0	0	4.13235	-5.58769	1.81834	-3.07296	0.00211946	0.00649415	Down	AT4G22530	S-adenosyl-L-methionine-dependent methyltransferases superfamily protein
Cg9g005230	0.26	0.13	0.05	0.85	0.51	0.59	12.865	-2.2185	0.722546	-3.0704	0.00213773	0.00654021	Down	AT5G26340	Major facilitator superfamily protein
Cg1g016340	0	0	0	0.15	0.07	0.23	3.14793	-5.19125	1.69115	-3.06966	0.00214306	0.00655428	Down	AT5G63020	Disease resistance protein (CC-NBS-LRR class) family
Cg7g010510	0	0	0.39	1.81	2.25	0.27	15.3197	-3.03011	0.988838	-3.06432	0.00218169	0.00665782	Down	AT5G50700	hydroxysteroid dehydrogenase 1
CgUng009450	0	0	0	1.56	0.61	0	6.15093	-4.33746	1.41624	-3.06266	0.0021938	0.00669057	Down	-	-
Cg6g014140	0	0	0	0.17	0.45	0.37	3.22274	-5.22166	1.70591	-3.06093	0.0022065	0.00672223	Down	AT5G54010	UDP-Glycosyltransferase superfamily protein
Cg2g027580	0.74	1.45	0.37	0.04	0.36	0.18	12.8939	2.46025	0.803927	3.06029	0.00221123	0.00673438	Up	AT1G05680	Uridine diphosphate glycosyltransferase 74E2
Cg1g002820	0	0	0	0	0	0	3.17982	-5.21544	1.70492	-3.05905	0.00222037	0.00675879	Down	AT2G26560	phospholipase A 2A
Cg7g018980	0	0.15	0.11	0.13	0.76	0.87	7.75606	-3.56452	1.16527	-3.05896	0.00222104	0.00675971	Down	AT1G23380	KNOTTED1-like homeobox gene 6
Cg5g021940	1.6	0	0	0	0	0	3.50013	5.17252	1.69152	3.05792	0.00222881	0.00678106	Up	-	-
Cg1g021940	0.12	0.16	0.52	1.06	0.78	1.35	14.7593	-2.11266	0.692164	-3.05226	0.00227127	0.00689982	Down	AT3G50940	P-loop containing nucleoside triphosphate hydrolases superfamily protein
Cg1g009210	0.47	0.12	0.58	0	0	0	3.73202	5.26566	1.7263	3.05025	0.00228649	0.00694258	Up	AT1G55360	Protein of Unknown Function (DUF239)
Cg2g021640	2.43	1.15	1.1	0	0.34	0	9.62727	2.34083	0.767565	3.04969	0.00229081	0.00695338	Up	-	-
Cg6g002600	0	0	0	0.3	0	0	3.48841	-5.34796	1.75465	-3.04788	0.00230459	0.00698816	Down	AT1G32200	phospholipid/glycerol acyltransferase family protein
Cg8g020830	0.33	0.4	0.82	0	0	0.14	7.43824	3.61323	1.18629	3.04582	0.00232044	0.00702899	Up	AT2G28500	LOB domain-containing protein 11
Cg2g013650	4.28	3.26	0.87	0.39	0.45	1.13	23.9156	2.07025	0.680098	3.04405	0.00233418	0.00706724	Up	AT2G20670	Protein of unknown function (DUF506)
Cg5g004700	0.68	0.93	1.35	0.3	0.21	0	10.552	2.60674	0.856486	3.04353	0.00233824	0.00707631	Up	AT5G40250	RING/U-box superfamily protein
Cg9g006080	0	0	0	0	0	0	3.23169	5.05491	1.66088	3.04351	0.00233834	0.00707631	Up	-	-
Cg2g031730	0	0	0	0.16	0.64	0.11	3.66012	-5.41119	1.78165	-3.03717	0.00238808	0.00720637	Down	AT4G01070	UDP-Glycosyltransferase superfamily protein
Cg1g024740	0.15	0.26	0.23	0	0.05	0	6.30464	4.0889	1.34702	3.03551	0.00240128	0.0072426	Up	AT3G47570	Leucine-rich repeat protein kinase family protein
Cg1g021730	0	0	0	0	0	0	10.6247	2.84433	0.937939	3.03254	0.00242506	0.00730704	Up	-	-
Cg3g009130	0	11.62	0	0	0	0	3.96105	5.3337	1.76181	3.02739	0.00246676	0.00742157	Up	-	-
Cg3g003840	0	0	0	0	0	0	4.33579	5.46582	1.80823	3.02275	0.00250489	0.00752629	Up	-	-
Cg4g013230	0	0	0	0	0	0	9.07497	2.76052	0.914483	3.01866	0.00253894	0.00762227	Up	-	-
Cg8g009950	0.21	0.85	0.78	0.25	0	0	8.61329	3.26391	1.08228	3.01578	0.00256317	0.00768483	Up	-	-
Cg9g021520	0	0	1.11	2.64	0	3.21	8.06725	-3.38795	1.12454	-3.01275	0.00258895	0.00775701	Down	-	-
Cg3g001850	0.2	0.09	0	0	0	0	5.17559	4.70784	1.5628	3.01243	0.00259163	0.00776377	Up	AT3G47570	Leucine-rich repeat protein kinase family protein
Cg6g009050	0	0	0	0	0	0	3.24909	-5.23241	1.73759	-3.01131	0.00260122	0.00778991	Down	AT3G25280	Major facilitator superfamily protein
Cg8g023280	0.21	1.09	0.54	3.57	1.89	3.86	11.1109	-2.33696	0.777135	-3.00715	0.00263709	0.00788197	Down	AT3G46890	-
Cg2g017010	0.34	1.21	0.45	0.11	0.06	0	6.5938	3.58351	1.19228	3.00559	0.00265064	0.00791697	Up	-	-
CgUng003470	0	0.14	0.2	0.24	1.4	2.09	7.8364	-3.58637	1.19466	-3.00199	0.00268221	0.00800073	Down	AT4G26400	RING/U-box superfamily protein
Cg9g011370	0	0	0	0	0	0	3.13518	-5.1877	1.73526	-2.98959	0.00279351	0.00830402	Down	-	-
Cg1g012730	14.04	13.25	12.09	13.24	8.06	10.3	29.5215	2.12241	0.710017	2.98924	0.00279669	0.00831074	Up	AT5G66840	SAP domain-containing protein
Cg9g007380	0	0	0	0	0	0	3.03402	-5.14584	1.72181	-2.98863	0.00280235	0.00832484	Down	AT1G62720	Pentatricopeptide repeat (PPR-like) superfamily protein
Cg5g024280	0	0	0	0	0	0	3.42845	-5.30104	1.77413	-2.98797	0.00280834	0.00834127	Down	-	-
Cg2g040320	0.14	0.16	0.12	0	0	0	3.09747	4.99202	1.67425	2.98164	0.00286713	0.00849917	Up	AT4G21750	Homeobox-leucine zipper family protein / lipid-binding START domain-containing protein
Cg3g003880	0	0	0	0	0	0	4.53165	4.52018	1.52037	2.97308	0.00294827	0.00870837	Up	-	-
Cg8g013180	0	0	0	0	0	0	4.96769	-4.85496	1.63337	-2.97235	0.00295531	0.00872348	Down	-	-
Cg3g009080	0	0	0	0	0	0	4.68411	4.56352	1.53547	2.97207	0.00295801	0.00872719	Up	-	-
Cg1g025880	0	0.05	0	0.21	0.28	0.13	5.47272	-4.03895	1.36015	-2.96949	0.0029829	0.0087949	Down	AT5G60900	receptor-like protein kinase 1
Cg6g000860	0.28	0	0	0	0	0	3.21867	5.05794	1.70501	2.96651	0.00301201	0.00887208	Up	-	-
Cg9g014090	0	0	0	0	0	0	3.21867	5.05794	1.70501	2.96651	0.00301201	0.00887208	Up	-	-
Cg4g009580	0	0	0	0	0	0	3.31196	5.1007	1.71967	2.96608	0.00301618	0.00888147	Up	-	-
Cg3g011580	0	0	0	0.2	0.04	0.18	3.20913	-5.21515	1.75907	-2.96471	0.00302966	0.00891537	Down	-	-
Cg5g007150	0	0.03	0.09	0.13	0.29	0.48	12.3036	-2.47279	0.835537	-2.95952	0.0030812	0.00903696	Down	AT1G05490	chromatin remodeling 31
Cg3g003650	0	0	0	0	0	0	3.56808	5.18877	1.75602	2.95485	0.00312819	0.00916219	Up	AT1G75280	NmrA-like negative transcriptional regulator family protein
Cg2g041640	0.03	0	0.04	0.19	0.22	0.23	5.60075	-3.4952	1.1842	-2.95154	0.00316191	0.00925496	Down	AT1G61120	terpene synthase 04
Cg9g001480	0.52	0.23	1.34	0	0	0	6.66596	3.63985	1.23829	2.93942	0.00328832	0.00957855	Up	AT4G16160	Mitochondrial import inner membrane translocase subunit Tim17/Tim22/Tim23 family protein
Cg8g009230	0	0.08	0	0	0.04	0.05	5.47056	-3.97085	1.35224	-2.9365	0.00331939	0.00965904	Down	-	-
Cg6g008960	0.28	0.66	0.31	0	0	0	3.21164	5.04763	1.71954	2.93546	0.00333053	0.00968283	Up	AT5G46700	Tetraspanin family protein
Cg2g038350	0.14	0	0.19	1.79	0.13	0.74	5.98161	-3.61367	1.23179	-2.93369	0.00334963	0.00973056	Down	-	-
Cg2g036290	0.28	0.47	0.14	0.04	0	0.02	6.16684	3.9977	1.3645	2.9298	0.00339183	0.00984055	Up	AT4G02180	DC1 domain-containing protein
Cg5g014370	0.06	0.05	0.15	0.36	0.21	0.36	8.15228	-2.74268	0.93632	-2.92921	0.00339826	0.00985761	Down	AT5G13700	polyamine oxidase 1
Cg6g016230	1.3	1.05	0.13	0	0.09	0.11	6.40736	4.05342	1.38611	2.92432	0.00345213	0.0099976	Up	AT2G27770	Plant protein of unknown function (DUF868)
