# Supplementary material for: Integrated Analysis of Metabolome and Transcriptome Reveals the Difference in Flavonoid Biosynthesis between the Red- and White-Sarcocarp Pomelo Fruits
Source: Metabolites. 2022 Nov 23;12(12):1161. doi: 10.3390/metabo12121161 (PMC9782486; doi:10.3390/metabo12121161)
Supplement: Supplementary file 1 [file metabolites-12-01161-s001.zip › Supplementary data/Table S4_Transcription factor annotation.xls]

## Sheet: Sheet1
Table S4. Transcription factor annotation
ID	Family	Classification	Red_1(FPKM)	Red_2(FPKM)	Red_3(FPKM)	White_1(FPKM)	White_2(FPKM)	White_3(FPKM)	baseMean	log2FoldChange	lfcSE	stat	pvalue	padj
Cg3g018120	C2C2-Dof	C2C2->C2C2-Dof	46.33	43.72	41.33	236.36	238.51	280.49	2297.67	-2.56405	0.116276	-22.0515	9.23659e-108	1.11621e-104	Down
Cg6g024360	NAC	NAC	183.14	184.81	192.81	54.5	39.51	36.25	927.688	2.27206	0.133833	16.9768	1.21929e-64	3.34878e-62	Up
Cg5g035630	bHLH	bHLH	115.48	101.29	142.4	21.11	22.75	18.77	3270.4	2.5107	0.15043	16.6902	1.54549e-62	4.00216e-60	Up
Cg5g043220	LOB	LOB	28.21	24.9	37.41	1.42	0.37	0.21	238.711	5.68105	0.354448	16.0279	8.16115e-58	1.76116e-55	Up
Cg2g014260	AP2/ERF-ERF	AP2/ERF->AP2/ERF-ERF	2.56	1.63	2.19	18.46	20.31	26.79	488.283	-3.37035	0.22053	-15.2829	9.93595e-53	1.80109e-50	Down
Cg4g017120	MYB	MYB->MYB	1.14	0.7	0.75	6.94	8.56	8.44	260.376	-3.48641	0.233674	-14.92	2.44337e-50	4.1784e-48	Down
Cg4g018810	MYB	MYB->MYB	0.99	1.04	0.26	49.12	25.45	40.41	200.787	-5.84052	0.396797	-14.7192	4.85595e-49	7.85927e-47	Down
Cg8g008060	HB-BELL	HB->HB-BELL	16.85	17.15	14.24	4.09	3.3	3.82	483.718	2.02839	0.141995	14.285	2.71469e-46	3.93673e-44	Up
Cg2g044940	C2H2	C2H2	0.85	1.95	1.63	20.19	18.92	16.11	320.13	-3.71864	0.27009	-13.7682	3.96048e-43	5.16486e-41	Down
Cg8g013110	OFP	OFP	28.74	43.89	22.56	0.78	1.37	0.26	161.209	5.42741	0.417551	12.9982	1.25245e-38	1.31232e-36	Up
Cg1g012280	AP2/ERF-ERF	AP2/ERF->AP2/ERF-ERF	2.73	1.66	2.88	24.91	37.92	56.1	564.335	-3.92937	0.303312	-12.9549	2.20456e-38	2.28354e-36	Down
Cg5g044510	WRKY	WRKY	31.75	19.34	47.19	2.31	1.52	1.47	314.442	3.90263	0.324894	12.012	3.07306e-33	2.50925e-31	Up
Cg6g025130	NAC	NAC	19.15	18.29	15.31	4.25	4.32	2.95	275.69	2.233	0.195708	11.4098	3.73445e-30	2.53537e-28	Up
Cg8g005600	B3	B3->B3	11.62	10.22	9.23	0.85	1.27	0.49	140.788	2.80747	0.256401	10.9495	6.68085e-28	3.95245e-26	Up
Cg5g025350	C3H	C3H	0	0	0	2.28	2.93	2.17	105.605	-6.8253	0.633406	-10.7756	4.49064e-27	2.50467e-25	Down
Cg7g022240	Tify	Tify	10.16	13.17	7.97	38.16	79.31	112.5	952.548	-2.99946	0.281386	-10.6596	1.57269e-26	8.45939e-25	Down
Cg6g016490	Trihelix	Trihelix	69.58	83.14	95.94	8.26	14.61	19.37	1697.5	2.71245	0.254892	10.6416	1.90913e-26	1.01189e-24	Up
Cg9g020010	NAC	NAC	18.75	13.55	24.27	0.5	0.67	0.46	93.979	5.34442	0.505158	10.5797	3.70132e-26	1.92798e-24	Up
Cg7g020600	HB-HD-ZIP	HB->HB-HD-ZIP	6.49	10.5	5.83	0.46	0.59	0.68	101.633	3.9588	0.380249	10.4111	2.20709e-25	1.0726e-23	Up
Cg9g028140	AP2/ERF-ERF	AP2/ERF->AP2/ERF-ERF	3.86	6.16	4.06	19.52	33.97	28.9	423.316	-2.42904	0.237816	-10.2139	1.71736e-24	7.80216e-23	Down
Cg9g008130	MYB	MYB->MYB	0.62	0.11	0.08	7.72	9.54	5.86	65.044	-5.50761	0.555257	-9.91903	3.4409e-23	1.4208e-21	Down
Cg2g033770	HB-HD-ZIP	HB->HB-HD-ZIP	33.14	28.29	25.58	1.48	5.15	3.44	243.983	3.18143	0.322543	9.86358	5.98734e-23	2.40116e-21	Up
Cg1g002730	AP2/ERF-ERF	AP2/ERF->AP2/ERF-ERF	2.26	2.21	4.02	18.95	40.48	38.14	263.402	-3.30127	0.359828	-9.17457	4.53372e-20	1.40965e-18	Down
Cg4g000460	C2H2	C2H2	0.18	0.13	0.38	3.12	3.38	2.83	60.3365	-3.89996	0.441718	-8.82907	1.05552e-18	2.93457e-17	Down
Cg3g021110	HB-WOX	HB->HB-WOX	0.57	0.5	0.44	6.25	8.48	10.76	57.0353	-3.91984	0.448431	-8.74123	2.30577e-18	6.18294e-17	Down
Cg2g041090	MYB	MYB->MYB	0.41	0.36	0.68	3.9	8.4	13.24	85.9169	-3.76731	0.431586	-8.72899	2.56951e-18	6.84963e-17	Down
Cg4g021000	bHLH	bHLH	3.93	3.2	2.3	11.67	19.33	29.02	175.936	-2.93498	0.34385	-8.53565	1.39375e-17	3.39121e-16	Down
Cg2g010020	C2C2-CO-like	C2C2->C2C2-CO-like	1.46	1.56	1.8	5.3	10.08	11.8	226.846	-2.61725	0.309267	-8.46275	2.61156e-17	6.20441e-16	Down
Cg8g019240	bHLH	bHLH	1.52	3.35	1.88	8.77	10.1	5.91	116.055	-2.01889	0.247994	-8.14089	3.92374e-16	8.38746e-15	Down
Cg1g006850	bZIP	bZIP	11.36	5.93	10.14	0.94	1.81	1.05	117.53	2.82269	0.357781	7.88943	3.03562e-15	5.89782e-14	Up
Cg5g001420	AP2/ERF-ERF	AP2/ERF->AP2/ERF-ERF	0.56	0.5	0.19	3.08	4.14	4.29	53.3684	-3.34576	0.43061	-7.76982	7.85984e-15	1.4568e-13	Down
Cg5g041490	WRKY	WRKY	2.83	2.04	4.11	10.47	27.82	22.71	282.003	-2.64323	0.341167	-7.74761	9.36353e-15	1.72143e-13	Down
Cg2g012950	C3H	C3H	0.45	0.45	0.67	3.52	4.08	3.7	53.222	-2.78925	0.362749	-7.6892	1.48055e-14	2.6731e-13	Down
Cg4g006690	C2C2-GATA	C2C2->C2C2-GATA	4.41	4.91	3.91	0	0.16	0.28	40.5676	3.98737	0.521341	7.64828	2.03683e-14	3.5986e-13	Up
Cg2g036360	LOB	LOB	6.16	9.54	5.44	1.52	1.51	0.68	73.4176	2.51692	0.354233	7.10526	1.20095e-12	1.74857e-11	Up
Cg5g002360	HB-BELL	HB->HB-BELL	3.8	5.43	3.54	1.27	0.47	0.57	109.557	2.39825	0.34606	6.93015	4.20405e-12	5.69984e-11	Up
Cg2g025900	AP2/ERF-AP2	AP2/ERF->AP2/ERF-AP2	3.16	2.65	3.58	0.12	0.55	0.05	45.011	3.38684	0.489667	6.91662	4.62555e-12	6.22474e-11	Up
Cg1g022820	C2C2-GATA	C2C2->C2C2-GATA	6.17	3	4.3	16.87	18.62	19.02	74.6254	-2.26175	0.328008	-6.8954	5.37145e-12	7.17314e-11	Down
Cg8g023880	C2H2	C2H2	0.8	1.16	0.6	3.03	4.39	5	79.8174	-2.33939	0.351973	-6.64651	3.0013e-11	3.60295e-10	Down
Cg5g043700	GRAS	GRAS	1.44	2.28	1.33	0.08	0.29	0.23	44.4149	2.89383	0.438885	6.5936	4.29294e-11	5.03026e-10	Up
Cg9g019870	NAC	NAC	8.52	8.9	10.44	0.11	0	0	48.1795	7.9884	1.22031	6.54619	5.90217e-11	6.82325e-10	Up
Cg1g029220	AP2/ERF-ERF	AP2/ERF->AP2/ERF-ERF	3.38	7.07	2.51	1.19	1.21	1	130.342	2.27405	0.348234	6.53023	6.56697e-11	7.55806e-10	Up
Cg4g009960	SBP	SBP	5.39	8.51	9.1	1.3	1.71	0.69	53.7226	2.72691	0.421662	6.46705	9.99332e-11	1.12725e-09	Up
Cg5g009720	AP2/ERF-ERF	AP2/ERF->AP2/ERF-ERF	4.39	2.57	1.03	10.78	16.44	26.03	127.777	-2.9123	0.457775	-6.36185	1.9934e-10	2.17023e-09	Down
Cg5g013190	MYB	MYB->MYB	10.89	16.9	6.89	1.48	3.63	1.88	183.536	2.45354	0.395595	6.20216	5.56943e-10	5.72418e-09	Up
Cg7g002300	GARP-G2-like	GARP->GARP-G2-like	0.4	0.14	0.74	3.03	2.79	3.21	43.6684	-2.36217	0.382811	-6.1706	6.80304e-10	6.90088e-09	Down
Cg7g013940	MADS-MIKC	MADS->MADS-MIKC	1.28	3.17	0.97	0.23	0	0.27	87.4019	3.31962	0.541148	6.13439	8.54842e-10	8.57064e-09	Up
Cg5g007930	AP2/ERF-ERF	AP2/ERF->AP2/ERF-ERF	0.27	0.77	0.54	2.57	3.07	3.69	48.9975	-2.52921	0.430833	-5.87053	4.34417e-09	3.88106e-08	Down
Cg1g018640	FAR1	FAR1	1.65	0.91	1.04	0	0	0	30.1092	7.3012	1.24438	5.86732	4.42897e-09	3.95062e-08	Up
Cg2g021760	B3	B3->B3	0.83	1.78	1.15	0	0	0	24.8207	7.02348	1.27274	5.51838	3.42148e-08	2.68257e-07	Up
CgUng005140	FAR1	FAR1	0	0	0	0	0.06	0.29	13.5239	-7.29857	1.3288	-5.49261	3.96045e-08	3.07062e-07	Down
Cg2g038590	WRKY	WRKY	1.35	1.56	2.77	0.17	0.2	0.06	28.1634	3.31231	0.61088	5.4222	5.88699e-08	4.4501e-07	Up
Cg9g028980	MYB	MYB->MYB	2.94	5.68	2.42	0.23	0.87	0.47	44.8752	2.43565	0.451749	5.39159	6.98383e-08	5.19687e-07	Up
Cg9g022790	AP2/ERF-ERF	AP2/ERF->AP2/ERF-ERF	2.07	2.58	0.86	6.42	11.65	5.83	56.9641	-2.30781	0.433732	-5.32082	1.03298e-07	7.475e-07	Down
Cg5g039800	NAC	NAC	0	0	0	1.55	0.36	1.22	12.1428	-7.13072	1.36986	-5.20544	1.9354e-07	1.34058e-06	Down
Cg2g036660	LOB	LOB	2.82	3.06	2.39	0	0.15	0	17.9401	6.5478	1.28436	5.0981	3.43081e-07	2.27997e-06	Up
Cg8g000810	NAC	NAC	0	0	0	0.81	0.82	1.49	9.95766	-6.84617	1.37725	-4.9709	6.66422e-07	4.25061e-06	Down
Cg5g010160	MYB	MYB->MYB	2.25	6.22	1.45	8.75	16.99	16.37	201.95	-2.17022	0.437411	-4.9615	6.99512e-07	4.45383e-06	Down
Cg5g044300	AP2/ERF-ERF	AP2/ERF->AP2/ERF-ERF	0	0	0	0.52	1.47	2.88	10.8494	-6.96683	1.46917	-4.742	2.11619e-06	1.24213e-05	Down
Cg3g022560	OFP	OFP	0.19	0.77	0.57	3.05	2.57	6.01	29.9179	-2.84321	0.605348	-4.69682	2.64241e-06	1.52788e-05	Down
Cg5g004420	E2F-DP	E2F-DP	0	0	0	0.61	0.06	1.33	15.0795	-5.6197	1.20826	-4.65107	3.30219e-06	1.87645e-05	Down
Cg1g026480	AP2/ERF-ERF	AP2/ERF->AP2/ERF-ERF	0.64	0.42	0.16	1.88	1.68	2.85	29.3176	-2.15567	0.4704	-4.58265	4.59128e-06	2.54358e-05	Down
Cg5g004010	NAC	NAC	1.61	0.71	1.32	0	0	0	13.3105	6.10865	1.33926	4.5612	5.08624e-06	2.78966e-05	Up
Cg9g028270	MYB-related	MYB->MYB-related	0.55	0.41	0.67	0.43	0.66	0.32	19.3396	2.99009	0.686956	4.35266	1.34494e-05	6.80049e-05	Up
Cg9g005610	OFP	OFP	0	0	0	0.56	0.65	1.04	6.61252	-6.25768	1.44618	-4.32703	1.51131e-05	7.56153e-05	Down
Cg4g006490	HB-BELL	HB->HB-BELL	0.76	0.2	0.44	0.03	0	0	10.8796	5.81903	1.3644	4.2649	1.99993e-05	9.79276e-05	Up
Cg1g019920	AP2/ERF-ERF	AP2/ERF->AP2/ERF-ERF	4.2	3.83	3.06	0.73	1.28	0.81	26.1402	2.11685	0.501448	4.22148	2.42708e-05	0.000116638	Up
Cg4g007130	C2C2-YABBY	C2C2->C2C2-YABBY	4.06	3.46	5.73	1.73	0.65	0.27	92.2145	2.31619	0.550298	4.20898	2.5653e-05	0.000122695	Up
Cg5g039790	NAC	NAC	1.12	0.49	0	1.74	1.78	3.15	33.3262	-2.30433	0.549195	-4.19583	2.71871e-05	0.000129349	Down
Cg8g004350	bHLH	bHLH	1.79	2.27	1.7	0.31	0	0.52	23.7766	2.41584	0.580847	4.15916	3.19424e-05	0.000149966	Up
Cg5g021710	AP2/ERF-ERF	AP2/ERF->AP2/ERF-ERF	0	0	0	1.42	1.79	0.47	6.25804	-6.18995	1.49364	-4.1442	3.40999e-05	0.000159229	Down
Cg5g036600	B3-ARF	B3->B3-ARF	0.32	0.71	0.44	0.03	0.13	0.15	17.8773	2.52509	0.614058	4.11214	3.92008e-05	0.00018017	Up
Cg6g002840	AP2/ERF-ERF	AP2/ERF->AP2/ERF-ERF	0	0	0	2.09	1.09	0.38	9.2366	-5.77269	1.40486	-4.10909	3.97223e-05	0.000182336	Down
Cg1g005220	DBB	DBB	0.82	0.53	0.84	0	0	0	9.30748	5.59967	1.37238	4.08025	4.49877e-05	0.000203975	Up
Cg5g038840	MYB	MYB->MYB	0.12	0.11	0.12	0.53	0.94	1.73	12.1166	-3.3442	0.830337	-4.02753	5.63663e-05	0.00025086	Down
Cg5g007750	AP2/ERF-ERF	AP2/ERF->AP2/ERF-ERF	0.23	0	0	3.37	3.34	5	41.8906	-5.55214	1.38973	-3.99511	6.46653e-05	0.00028465	Down
Cg5g043950	SBP	SBP	1.58	1.51	0.87	0.14	0.21	0.38	22.231	2.36306	0.59372	3.98009	6.88883e-05	0.000301264	Up
Cg9g024260	LOB	LOB	1.05	0.66	1.47	0	0	0	5.98673	5.94815	1.49501	3.97868	6.92993e-05	0.000302842	Up
Cg5g041440	WRKY	WRKY	0	0	0	0.42	0.99	2.18	4.86344	-5.82099	1.51711	-3.8369	0.000124595	0.00051659	Down
Cg9g021100	AP2/ERF-ERF	AP2/ERF->AP2/ERF-ERF	0	0	0	0	0	0	5.32245	5.76632	1.51614	3.80329	0.000142785	0.000583074	Up
Cg4g000490	C2H2	C2H2	0	0	0	0.13	0.45	0.17	7.7734	-4.58906	1.25533	-3.65566	0.000256521	0.000985786	Down
Cg4g014430	OFP	OFP	2.71	1.69	1.04	0.44	0.41	0.12	13.5671	2.78982	0.763253	3.65516	0.000257017	0.000987228	Up
Cg5g003220	bHLH	bHLH	0	0.17	0	4.1	1.94	0.8	7.57922	-5.47982	1.49953	-3.65435	0.00025783	0.000989586	Down
Cg5g000500	HB-HD-ZIP	HB->HB-HD-ZIP	0.94	1.58	0.67	0.18	0.57	0.08	18.6833	2.10561	0.606886	3.46953	0.000521363	0.00186442	Up
Cg1g018370	FAR1	FAR1	1.14	0.4	0.45	0	0	0	4.05622	5.38648	1.58971	3.38835	0.00070314	0.00243473	Up
Cg9g024400	B3	B3->B3	0.19	0.5	0.34	0	0	0	4.02391	5.37034	1.58504	3.38815	0.000703661	0.00243607	Up
Cg9g020260	MYB-related	MYB->MYB-related	0	0	0	0	0	0	3.87858	-5.48211	1.64131	-3.34008	0.000837529	0.00285481	Down
Cg6g014790	OFP	OFP	0.71	0.62	0.62	0.28	0	0	8.90138	4.07832	1.22194	3.33757	0.000845144	0.00287806	Up
Cg8g013120	OFP	OFP	2.65	0	0.73	0	0	0	3.7607	5.27004	1.60141	3.29088	0.000998762	0.00333295	Up
Cg5g031970	MYB	MYB->MYB	0.92	0.51	0.81	0.09	0.07	0.24	14.1503	2.2401	0.696268	3.2173	0.00129403	0.00420072	Up
Cg1g007400	bHLH	bHLH	1.55	1.36	0.43	0.05	0.11	0.38	12.5013	2.68699	0.85506	3.14245	0.00167538	0.00527617	Up
Cg7g018980	HB-KNOX	HB->HB-KNOX	0	0.15	0.11	0.13	0.76	0.87	7.75606	-3.56452	1.16527	-3.05896	0.00222104	0.00675971	Down
Cg8g020830	LOB	LOB	0.33	0.4	0.82	0	0	0.14	7.43824	3.61323	1.18629	3.04582	0.00232044	0.00702899	Up
Cg1g012730	C3H	C3H	14.04	13.25	12.09	13.24	8.06	10.3	29.5215	2.12241	0.710017	2.98924	0.00279669	0.00831074	Up
Cg2g040320	HB-HD-ZIP	HB->HB-HD-ZIP	0.14	0.16	0.12	0	0	0	3.09747	4.99202	1.67425	2.98164	0.00286713	0.00849917	Up
