# Supplementary material for: Integrated Analysis of Metabolome and Transcriptome Reveals the Difference in Flavonoid Biosynthesis between the Red- and White-Sarcocarp Pomelo Fruits
Source: Metabolites. 2022 Nov 23;12(12):1161. doi: 10.3390/metabo12121161 (PMC9782486; doi:10.3390/metabo12121161)
Supplement: Supplementary file 1 [file metabolites-12-01161-s001.zip › Supplementary data/Table S5_Statistics of transcription factor annotation results.xls]

## Sheet: Sheet1
Table S5. Statistics of transcription factor annotation results
Family	Up	Down	Count
AP2/ERF-AP2	1	0	1
AP2/ERF-ERF	3	13	16
B3	3	0	3
B3-ARF	1	0	1
C2C2-CO-like	0	1	1
C2C2-Dof	0	1	1
C2C2-GATA	1	1	2
C2C2-YABBY	1	0	1
C2H2	0	4	4
C3H	1	2	3
DBB	1	0	1
E2F-DP	0	1	1
FAR1	2	1	3
GARP-G2-like	0	1	1
GRAS	1	0	1
HB-BELL	3	0	3
HB-HD-ZIP	4	0	4
HB-KNOX	0	1	1
HB-WOX	0	1	1
LOB	5	0	5
MADS-MIKC	1	0	1
MYB	3	6	9
MYB-related	1	1	2
NAC	5	3	8
OFP	4	2	6
SBP	2	0	2
Tify	0	1	1
Trihelix	1	0	1
WRKY	2	2	4
bHLH	3	3	6
bZIP	1	0	1
