# Supplementary material for: Integrated Analysis of Metabolome and Transcriptome Reveals the Difference in Flavonoid Biosynthesis between the Red- and White-Sarcocarp Pomelo Fruits
Source: Metabolites. 2022 Nov 23;12(12):1161. doi: 10.3390/metabo12121161 (PMC9782486; doi:10.3390/metabo12121161)
Supplement: Supplementary file 1 [file metabolites-12-01161-s001.zip › Supplementary data/Table S6_GO terms of all the DEGs.xls]

## Sheet: Sheet1
Table S6. GO terms of all the DEGs
	ONTOLOGY	ID	Description	GeneRatio	BgRatio	pvalue	p.adjust	qvalue	geneID	Count
GO:0009698	BP	GO:0009698	phenylpropanoid metabolic process	34/1036	249/17329	5.64007e-06	0.00777732	0.00762191	Cg4g008540/Cg2g008860/Cg8g004960/Cg5g012600/Cg3g022000/Cg2g009120/Cg8g004310/Cg6g003490/Cg1g013420/Cg7g003640/Cg7g002640/Cg7g013940/Cg9g006630/Cg5g025520/Cg1g004840/Cg9g028980/Cg6g005910/Cg1g005540/Cg1g005130/Cg7g003620/Cg9g001860/Cg3g008040/Cg2g009610/Cg2g026340/Cg3g019230/Cg8g017680/Cg7g014870/Cg2g013970/Cg7g000950/Cg6g006410/Cg6g001740/Cg7g003570/Cg6g005920/Cg3g003650	34
GO:0009626	BP	GO:0009626	plant-type hypersensitive response	30/1036	217/17329	1.54397e-05	0.00777732	0.00762191	Cg9g000330/Cg4g016900/Cg4g016780/Cg4g016820/Cg3g003020/Cg2g017150/Cg5g037300/Cg4g016850/Cg2g003810/Cg3g009180/Cg7g013010/Cg2g027310/Cg5g025930/Cg8g007660/Cg4g016800/Cg4g016880/Cg2g016980/Cg1g020500/Cg3g021660/Cg8g009040/Cg2g016860/Cg4g016770/Cg5g025100/Cg2g029180/Cg2g046810/Cg9g015710/Cg1g002700/Cg1g018400/Cg4g016870/Cg1g002820	30
GO:0034050	BP	GO:0034050	host programmed cell death induced by symbiont	30/1036	217/17329	1.54397e-05	0.00777732	0.00762191	Cg9g000330/Cg4g016900/Cg4g016780/Cg4g016820/Cg3g003020/Cg2g017150/Cg5g037300/Cg4g016850/Cg2g003810/Cg3g009180/Cg7g013010/Cg2g027310/Cg5g025930/Cg8g007660/Cg4g016800/Cg4g016880/Cg2g016980/Cg1g020500/Cg3g021660/Cg8g009040/Cg2g016860/Cg4g016770/Cg5g025100/Cg2g029180/Cg2g046810/Cg9g015710/Cg1g002700/Cg1g018400/Cg4g016870/Cg1g002820	30
GO:0019748	BP	GO:0019748	secondary metabolic process	46/1036	402/17329	1.77895e-05	0.00777732	0.00762191	Cg2g020420/Cg4g008540/Cg2g008860/Cg5g019000/Cg8g004960/Cg8g002850/Cg5g012600/Cg8g023290/Cg3g022000/Cg2g009120/Cg8g004310/Cg2g016960/Cg6g003490/Cg1g013420/Cg5g040430/Cg7g003640/Cg5g009720/Cg7g002640/Cg7g013940/Cg5g029470/Cg9g006630/Cg5g025520/Cg1g004840/Cg9g028980/Cg6g005910/Cg1g005540/Cg1g005130/Cg7g003620/Cg7g020270/Cg9g001860/Cg3g008040/Cg4g006490/Cg2g009610/Cg2g026340/Cg8g004350/Cg3g019230/Cg8…	46
GO:0009833	BP	GO:0009833	plant-type primary cell wall biogenesis	10/1036	34/17329	1.95804e-05	0.00777732	0.00762191	Cg2g018720/Cg5g001040/Cg9g007480/Cg4g023980/Cg5g001030/Cg5g033420/Cg9g007500/Cg2g043600/Cg8g000140/Cg4g013930	10
GO:0010167	BP	GO:0010167	response to nitrate	8/1036	24/17329	4.93792e-05	0.0163445	0.0160179	Cg2g011090/Cg2g006980/Cg5g044930/CgUng000080/Cg5g037300/Cg4g006690/Cg5g008420/Cg7g018930	8
GO:0008300	BP	GO:0008300	isoprenoid catabolic process	8/1036	27/17329	0.000126938	0.0360142	0.0352946	Cg8g004580/Cg8g022720/Cg7g013230/Cg3g021360/Cg1g002270/Cg7g013330/Cg4g004110/Cg1g007400	8
GO:0009699	BP	GO:0009699	phenylpropanoid biosynthetic process	27/1036	214/17329	0.000194546	0.0482959	0.0473309	Cg4g008540/Cg2g008860/Cg8g004960/Cg5g012600/Cg3g022000/Cg2g009120/Cg8g004310/Cg6g003490/Cg1g013420/Cg7g003640/Cg7g013940/Cg9g006630/Cg5g025520/Cg1g004840/Cg9g028980/Cg1g005540/Cg1g005130/Cg7g003620/Cg9g001860/Cg3g008040/Cg3g019230/Cg8g017680/Cg7g014870/Cg6g006410/Cg6g001740/Cg7g003570/Cg3g003650	27
GO:0019897	CC	GO:0019897	extrinsic component of plasma membrane	11/1038	38/17618	7.7647e-06	0.00211976	0.00211976	Cg4g016900/Cg4g016780/CgUng000510/Cg4g016820/Cg4g016850/Cg1g013010/Cg4g016800/Cg4g016880/Cg4g016770/Cg9g015710/Cg4g016870	11
GO:0044459	CC	GO:0044459	plasma membrane part	44/1038	410/17618	8.83034e-05	0.0120534	0.0120534	Cg4g014020/Cg4g016900/Cg4g016780/Cg8g014060/CgUng000510/Cg4g005420/Cg5g035710/Cg1g001620/Cg4g006150/Cg4g016820/Cg5g027210/Cg4g016850/Cg4g014030/Cg8g022340/Cg2g013450/Cg3g017800/Cg1g013010/Cg8g004370/Cg4g016800/Cg4g016880/Cg2g012960/Cg3g014190/Cg2g006390/Cg2g014670/Cg2g011220/Cg3g016220/Cg5g044470/Cg2g045910/Cg4g016770/Cg4g014040/Cg2g031810/Cg5g041720/Cg4g005980/Cg9g015710/Cg5g011690/Cg8g001970/Cg…	44
GO:0048046	CC	GO:0048046	apoplast	48/1038	484/17618	0.000286932	0.0261108	0.0261108	Cg7g016530/Cg7g014460/Cg2g036570/Cg2g001060/Cg5g026620/Cg8g002450/Cg8g004100/Cg2g008860/Cg1g024330/Cg7g007850/Cg3g006200/Cg3g014760/Cg9g004550/Cg2g013450/Cg5g030060/Cg2g009320/Cg5g030100/Cg7g019370/Cg5g039500/Cg2g038850/Cg3g021750/Cg7g002640/Cg5g037110/Cg4g014720/Cg6g005910/Cg2g038920/Cg8g001580/Cg5g015050/Cg2g036560/CgUng005550/Cg7g020270/Cg7g008790/Cg2g041440/Cg4g017820/Cg3g019230/Cg5g030000/Cg…	48
GO:0043531	MF	GO:0043531	ADP binding	52/1078	303/17914	6.06431e-12	3.87509e-09	3.54921e-09	Cg4g016900/Cg4g016780/Cg3g003780/Cg2g017180/Cg4g016820/Cg3g003020/Cg2g017150/Cg4g016850/Cg2g003810/Cg9g011950/Cg1g017120/Cg2g016390/Cg2g027310/Cg1g018780/Cg5g025930/Cg1g018050/Cg4g016800/Cg4g016880/Cg1g018040/Cg2g016980/Cg1g020500/Cg1g018610/Cg7g013190/Cg3g003900/Cg1g018800/Cg9g010170/Cg4g023320/CgUng006880/Cg1g018550/Cg8g009040/Cg5g026520/Cg7g012890/Cg2g016860/Cg1g018560/Cg1g018670/Cg4g016770/Cg…	52
GO:0008194	MF	GO:0008194	UDP-glycosyltransferase activity	46/1078	364/17914	1.50357e-06	0.000480392	0.000439993	Cg8g022200/Cg2g018720/Cg9g020110/Cg5g001040/Cg4g015600/CgUng002730/Cg1g008560/Cg9g007480/Cg9g015600/Cg2g027600/Cg2g016630/Cg4g010340/Cg3g008900/Cg4g023980/Cg5g001030/Cg4g006950/Cg5g012850/Cg5g033420/Cg6g011590/Cg5g011060/Cg8g024700/Cg9g007500/Cg1g025480/Cg2g043600/Cg3g005720/Cg8g023200/Cg3g008740/Cg5g000160/Cg6g002620/Cg8g018000/Cg9g016850/Cg6g005830/Cg5g011080/Cg3g014810/Cg4g018010/Cg2g013180/Cg…	46
GO:0035251	MF	GO:0035251	UDP-glucosyltransferase activity	28/1078	182/17914	4.31093e-06	0.000918229	0.00084101	Cg8g022200/Cg2g018720/Cg9g020110/Cg5g001040/Cg4g015600/Cg9g007480/Cg9g015600/Cg2g027600/Cg2g016630/Cg4g023980/Cg5g001030/Cg5g033420/Cg9g007500/Cg2g043600/Cg3g005720/Cg8g023200/Cg5g000160/Cg9g016850/Cg6g005830/Cg3g014810/Cg4g018010/Cg2g013180/Cg6g000390/Cg8g000140/Cg4g013930/Cg6g005800/Cg2g027580/Cg2g031730	28
GO:0016759	MF	GO:0016759	cellulose synthase activity	10/1078	32/17914	1.13952e-05	0.0014563	0.00133383	Cg2g018720/Cg5g001040/Cg9g007480/Cg4g023980/Cg5g001030/Cg5g033420/Cg9g007500/Cg2g043600/Cg8g000140/Cg4g013930	10
GO:0016760	MF	GO:0016760	cellulose synthase (UDP-forming) activity	10/1078	32/17914	1.13952e-05	0.0014563	0.00133383	Cg2g018720/Cg5g001040/Cg9g007480/Cg4g023980/Cg5g001030/Cg5g033420/Cg9g007500/Cg2g043600/Cg8g000140/Cg4g013930	10
GO:0046527	MF	GO:0046527	glucosyltransferase activity	30/1078	221/17914	2.50917e-05	0.00267226	0.00244754	Cg8g022200/Cg2g018720/Cg9g020110/Cg5g001040/Cg4g015600/Cg8g002450/Cg9g007480/Cg9g015600/Cg2g027600/Cg2g016630/Cg2g009320/Cg4g023980/Cg5g001030/Cg5g033420/Cg9g007500/Cg2g043600/Cg3g005720/Cg8g023200/Cg5g000160/Cg9g016850/Cg6g005830/Cg3g014810/Cg4g018010/Cg2g013180/Cg6g000390/Cg8g000140/Cg4g013930/Cg6g005800/Cg2g027580/Cg2g031730	30
GO:0035673	MF	GO:0035673	oligopeptide transmembrane transporter activity	8/1078	23/17914	3.64284e-05	0.00332539	0.00304575	Cg4g014020/Cg5g035710/Cg1g001620/Cg4g014030/Cg5g033490/Cg4g014040/Cg8g001970/Cg4g014010	8
GO:0008061	MF	GO:0008061	chitin binding	9/1078	35/17914	0.000170174	0.0135927	0.0124496	Cg3g007360/Cg8g000800/Cg2g047160/Cg8g011240/Cg5g026630/Cg8g021420/CgUng006630/Cg8g000790/Cg1g003560	9
GO:0042910	MF	GO:0042910	xenobiotic transmembrane transporter activity	14/1078	79/17914	0.00023681	0.0168135	0.0153996	Cg2g045000/Cg2g018330/Cg7g018770/Cg6g008520/Cg2g039520/Cg7g018780/Cg5g039240/Cg2g003500/Cg2g009120/Cg1g008180/Cg2g045010/Cg4g009890/Cg5g041800/Cg6g019100	14
GO:0016709	MF	GO:0016709	oxidoreductase activity, acting on paired donors, with incorporation or reduction of molecular oxygen, NAD(P)H as one donor, and incorporation of one atom of oxygen	26/1078	206/17914	0.00027977	0.0170043	0.0155743	Cg5g008880/Cg8g004580/Cg9g025440/Cg8g022720/Cg6g007890/Cg5g024090/Cg6g007900/Cg3g021360/Cg5g012600/Cg3g022000/Cg5g002560/Cg5g023630/Cg5g007630/Cg5g009310/Cg7g003640/Cg5g044960/Cg5g029470/CgUng000240/Cg6g003440/Cg3g000770/Cg6g007910/Cg7g003620/Cg1g023400/Cg7g017180/Cg6g003450/Cg7g003570	26
GO:0052716	MF	GO:0052716	hydroquinone:oxygen oxidoreductase activity	7/1078	23/17914	0.000292718	0.0170043	0.0155743	Cg7g002640/Cg6g005910/Cg3g019230/Cg2g013970/Cg7g000950/Cg6g006410/Cg6g005920	7
GO:0016758	MF	GO:0016758	transferase activity, transferring hexosyl groups	41/1078	391/17914	0.000384444	0.0204716	0.0187501	Cg8g022200/Cg2g018720/Cg9g020110/Cg5g001040/Cg4g017070/Cg4g015600/Cg8g002450/Cg1g008560/Cg9g007480/Cg9g015600/Cg2g027600/Cg2g016630/Cg2g009320/Cg5g005380/Cg4g023980/Cg5g001030/Cg4g006950/Cg5g033420/Cg6g011590/Cg4g015420/Cg9g007500/Cg2g007020/Cg1g025480/Cg2g043600/Cg3g005720/Cg8g023200/Cg5g000160/Cg6g002620/Cg8g018000/Cg9g016850/Cg6g005830/Cg3g014810/Cg4g018010/Cg2g013180/Cg6g000390/Cg8g000140/Cg4…	41
GO:0106144	MF	GO:0106144	fraxetin 5-hydroxylase activity	5/1078	12/17914	0.000433579	0.0213121	0.0195198	Cg5g012600/Cg3g022000/Cg7g003640/Cg7g003620/Cg7g003570	5
GO:0016798	MF	GO:0016798	hydrolase activity, acting on glycosyl bonds	45/1078	446/17914	0.000476123	0.0217316	0.0199041	Cg5g001400/Cg5g008630/Cg3g007360/Cg7g016530/Cg7g014460/Cg2g036570/Cg2g036680/Cg8g000800/Cg1g004570/Cg8g002360/Cg8g014060/Cg5g039350/Cg8g002450/Cg1g024330/Cg2g017180/Cg2g017150/Cg3g006200/Cg4g019400/Cg2g009320/Cg3g023860/Cg5g025930/Cg1g020490/Cg2g016980/Cg2g014670/Cg1g006960/Cg5g026630/Cg2g016860/Cg5g006000/Cg5g025100/Cg8g021420/Cg5g007130/Cg2g036560/Cg2g037320/Cg5g021150/Cg2g041440/Cg7g021910/Cg1…	45
GO:0004497	MF	GO:0004497	monooxygenase activity	44/1078	437/17914	0.000571965	0.0235987	0.0216142	Cg5g008880/Cg8g004580/Cg9g025440/Cg5g005910/Cg8g022720/Cg6g007890/Cg5g024090/Cg6g007900/Cg3g021360/Cg5g012600/Cg3g022000/Cg9g019760/Cg5g002560/Cg5g023630/Cg5g007630/Cg5g009310/Cg5g005900/Cg4g006870/Cg7g003640/Cg5g044960/Cg5g027670/Cg5g041920/Cg5g029470/Cg2g033300/Cg2g032990/CgUng000240/Cg2g033310/Cg6g003440/Cg1g005130/Cg3g000770/Cg6g007910/Cg5g006830/Cg7g003620/Cg1g023400/Cg3g008040/Cg8g017790/Cg…	44
GO:0015103	MF	GO:0015103	inorganic anion transmembrane transporter activity	15/1078	96/17914	0.000590892	0.0235987	0.0216142	Cg2g011090/Cg2g006980/Cg5g044930/CgUng000080/Cg5g003600/CgUng003560/Cg6g025180/Cg5g003570/Cg2g018620/Cg3g015440/Cg5g008420/Cg4g008430/Cg7g018930/Cg9g027820/Cg3g017860	15
GO:0051753	MF	GO:0051753	mannan synthase activity	7/1078	26/17914	0.00067014	0.0238543	0.0218483	Cg2g018720/Cg5g001040/Cg9g007480/Cg5g001030/Cg9g007500/Cg8g000140/Cg4g013930	7
GO:0003953	MF	GO:0003953	NAD+ nucleosidase activity	8/1078	34/17914	0.000746615	0.0238543	0.0218483	Cg2g017180/Cg2g017150/Cg5g025930/Cg2g016980/Cg2g016860/Cg5g025100/Cg5g021150/Cg4g016080	8
GO:0050135	MF	GO:0050135	NAD(P)+ nucleosidase activity	8/1078	34/17914	0.000746615	0.0238543	0.0218483	Cg2g017180/Cg2g017150/Cg5g025930/Cg2g016980/Cg2g016860/Cg5g025100/Cg5g021150/Cg4g016080	8
GO:0061809	MF	GO:0061809	NAD+ nucleotidase, cyclic ADP-ribose generating	8/1078	34/17914	0.000746615	0.0238543	0.0218483	Cg2g017180/Cg2g017150/Cg5g025930/Cg2g016980/Cg2g016860/Cg5g025100/Cg5g021150/Cg4g016080	8
GO:0019187	MF	GO:0019187	beta-1,4-mannosyltransferase activity	7/1078	27/17914	0.000858161	0.0261126	0.0239167	Cg2g018720/Cg5g001040/Cg9g007480/Cg5g001030/Cg9g007500/Cg8g000140/Cg4g013930	7
GO:0004568	MF	GO:0004568	chitinase activity	7/1078	29/17914	0.00135735	0.039425	0.0361095	Cg3g007360/Cg8g000800/Cg5g039350/Cg5g026630/Cg8g021420/CgUng006630/Cg8g000790	7
GO:0008509	MF	GO:0008509	anion transmembrane transporter activity	26/1078	231/17914	0.00157642	0.0437972	0.0401141	Cg2g011090/Cg2g006980/Cg3g014680/Cg2g039480/Cg5g044930/Cg2g003170/CgUng000080/Cg2g003500/Cg3g013360/Cg1g014740/Cg8g018300/Cg5g034040/Cg5g003600/CgUng003560/Cg6g025180/Cg5g003570/Cg2g018620/Cg3g015440/Cg9g018850/Cg5g008420/Cg4g008430/Cg7g018930/Cg5g007320/Cg9g027820/Cg3g017860/Cg9g001480	26
GO:0005516	MF	GO:0005516	calmodulin binding	32/1078	307/17914	0.00176378	0.0469607	0.0430115	Cg8g005150/Cg1g014830/Cg1g009040/Cg4g005420/Cg1g026020/Cg9g028510/Cg2g028350/Cg2g011460/Cg5g034310/Cg9g028590/Cg9g026450/Cg1g001580/Cg2g022470/Cg9g004800/Cg2g022690/Cg1g014820/Cg5g034450/Cg2g028460/Cg2g030140/Cg2g001900/Cg2g001890/Cg4g005980/Cg2g009030/Cg4g010860/Cg6g013820/Cg4g005430/Cg4g016210/Cg5g005350/Cg7g006380/Cg1g025820/Cg1g019880/Cg1g025880	32
