# Supplementary material for: Integrated Analysis of Metabolome and Transcriptome Reveals the Difference in Flavonoid Biosynthesis between the Red- and White-Sarcocarp Pomelo Fruits
Source: Metabolites. 2022 Nov 23;12(12):1161. doi: 10.3390/metabo12121161 (PMC9782486; doi:10.3390/metabo12121161)
Supplement: Supplementary file 1 [file metabolites-12-01161-s001.zip › Supplementary data/Table S7_Pearson correlation coefficient between DEGs and SCMs related to flavonoid biosynthesis.xls]

## Sheet: Sheet1
Table S7. Pearson correlation coefficient between DEGs and SCMs related to flavonoid biosynthesis
DEG	Best_hit_of_Arabidopsis_gene_id	Description	SCM	Compounds	PCC
Cg5g043310	AT2G45400	Other names: BEN1, BRI1-5 ENHANCED 1. Involved in the regulation of brassinosteroid metabolic pathway	Lmdp003577	Genistin(Genistein 7-O-Glucoside)	-0.98
			mws0048	Apigenin-8-C-Glucoside (Vitexin)	-0.98
			mws0051	Acacetin	0.91
			mws0913	Kaempferol-3-O-galactoside (Trifolin)	0.95
			mws1434	Apigenin-6-C-glucoside (Isovitexin)	-0.99
			mws2209	Kaempferol-3-O-glucoside (Astragalin)	-0.98
			pmb3074	3-O-p-Coumaroyl quinic acid	0.93
			pme0001	Hesperetin 7-O-neohesperidoside(Neohesperidin)	0.96
			pme0369	Kaempferol-3-O-rutinoside(Nicotiflorin)	-0.95
			pme2459	Luteolin-7-O-glucoside(Cynaroside)	-0.98
			pme3227	Vitexin 2''-O-β-L-rhamnoside	-1
			pme3279	2'-Hydroxygenistein	0.94
Cg5g035630	AT4G09820	Other names: ATTT8, BHLH42, TRANSPARENT TESTA 8, TT8. TT8 is a regulation factor that acts in a concerted action with TT1, PAP1 and TTG1 on the regulation of flavonoid pathways, namely proanthocyanidin and anthocyanin biosynthesis. Affects dihydroflavonol 4-reductase gene expression. It is thought that a ternary complex composed of TT2, TT8 and TTG1 is necessary for correct expression of BAN in s…	Lmdp003577	Genistin(Genistein 7-O-Glucoside)	-0.97
			mws0048	Apigenin-8-C-Glucoside (Vitexin)	-0.97
			mws0913	Kaempferol-3-O-galactoside (Trifolin)	0.96
			mws1434	Apigenin-6-C-glucoside (Isovitexin)	-0.97
			mws2209	Kaempferol-3-O-glucoside (Astragalin)	-0.97
			pmb3074	3-O-p-Coumaroyl quinic acid	0.95
			pme0001	Hesperetin 7-O-neohesperidoside(Neohesperidin)	0.99
			pme0369	Kaempferol-3-O-rutinoside(Nicotiflorin)	-0.94
			pme2459	Luteolin-7-O-glucoside(Cynaroside)	-0.97
			pme3227	Vitexin 2''-O-β-L-rhamnoside	-0.94
Cg9g025440	AT4G12320	Other names: CYP706A6, CYTOCHROME P450, FAMILY 706, SUBFAMILY A, POLYPEPTIDE 6. Member of CYP706A	Lmdp003577	Genistin(Genistein 7-O-Glucoside)	-0.94
			mws0048	Apigenin-8-C-Glucoside (Vitexin)	-0.95
			mws0051	Acacetin	0.93
			mws1434	Apigenin-6-C-glucoside (Isovitexin)	-0.96
			mws2209	Kaempferol-3-O-glucoside (Astragalin)	-0.94
			pme0001	Hesperetin 7-O-neohesperidoside(Neohesperidin)	0.91
			pme0369	Kaempferol-3-O-rutinoside(Nicotiflorin)	-0.93
			pme2459	Luteolin-7-O-glucoside(Cynaroside)	-0.95
			pme3227	Vitexin 2''-O-β-L-rhamnoside	-0.98
Cg2g016620	AT3G29590	Other names: AT5MAT. At3g29590 (At5MAT) encodes a malonyl-CoA:anthocyanidin 5-O-glucoside-6"-O-malonyltransferase that is coordinately expressed with a epistatic 5-O-anthocyanidin glucosyltransferase (At4g14090). The enzyme is involved in the malonylation of anthocyanins in Arabidopsis.	Lmdp003577	Genistin(Genistein 7-O-Glucoside)	-0.99
			mws0048	Apigenin-8-C-Glucoside (Vitexin)	-1
			mws0051	Acacetin	0.95
			mws0913	Kaempferol-3-O-galactoside (Trifolin)	0.94
			mws1434	Apigenin-6-C-glucoside (Isovitexin)	-0.99
			mws2209	Kaempferol-3-O-glucoside (Astragalin)	-0.99
			pmb3074	3-O-p-Coumaroyl quinic acid	0.96
			pme0001	Hesperetin 7-O-neohesperidoside(Neohesperidin)	0.98
			pme0369	Kaempferol-3-O-rutinoside(Nicotiflorin)	-0.97
			pme2459	Luteolin-7-O-glucoside(Cynaroside)	-1
			pme3227	Vitexin 2''-O-β-L-rhamnoside	-0.99
Cg8g004960	AT1G19190	Other names: NPF5.1. Controls leaf stomatal aperture by regulating abscisic acid transport.	mws0064	Eriodictyol	0.92
			pme3227	Vitexin 2''-O-β-L-rhamnoside	-0.93
Cg2g009120	AT3G59030	Other names: A. THALIANA TRANSPARENT TESTA 12, ATTT12, TRANSPARENT TESTA 12, TT12. Encodes a proton antiporter. Involved in the transportation of proanthocyanidin precursors into the vacuole. In vitro transport experiments showed that cyanidin-3-O-glucoside (anthocyanin) was an effective substrate, whereas the proanthocyanidin precursor epicatechin was not transported. However catechin-3-O-glucos…	Lmdp003577	Genistin(Genistein 7-O-Glucoside)	-0.98
			mws0048	Apigenin-8-C-Glucoside (Vitexin)	-0.97
			mws0913	Kaempferol-3-O-galactoside (Trifolin)	0.99
			mws0920	Tricetin	0.91
			mws1434	Apigenin-6-C-glucoside (Isovitexin)	-0.98
			mws2209	Kaempferol-3-O-glucoside (Astragalin)	-0.98
			pmb3074	3-O-p-Coumaroyl quinic acid	0.95
			pme0001	Hesperetin 7-O-neohesperidoside(Neohesperidin)	1
			pme0369	Kaempferol-3-O-rutinoside(Nicotiflorin)	-0.95
			pme2459	Luteolin-7-O-glucoside(Cynaroside)	-0.98
			pme3227	Vitexin 2''-O-β-L-rhamnoside	-0.95
Cg5g023630	AT5G06900	Other names: CYP93D1, CYTOCHROME P450, FAMILY 93, SUBFAMILY D, POLYPEPTIDE 1. Member of CYP93D	Lmdp003577	Genistin(Genistein 7-O-Glucoside)	-0.95
			mws0048	Apigenin-8-C-Glucoside (Vitexin)	-0.94
			mws0913	Kaempferol-3-O-galactoside (Trifolin)	0.96
			mws1434	Apigenin-6-C-glucoside (Isovitexin)	-0.94
			mws2209	Kaempferol-3-O-glucoside (Astragalin)	-0.95
			pmb3074	3-O-p-Coumaroyl quinic acid	0.92
			pme0001	Hesperetin 7-O-neohesperidoside(Neohesperidin)	0.98
			pme0369	Kaempferol-3-O-rutinoside(Nicotiflorin)	-0.91
			pme2459	Luteolin-7-O-glucoside(Cynaroside)	-0.95
Cg4g006870	AT2G26170	Other names: CYP711A1, CYTOCHROME P450, FAMILY 711, SUBFAMILY A, POLYPEPTIDE 1, MAX1, MORE AXILLARY BRANCHES 1. Encodes a protein with similarity to thromboxane-A synthase, member of the CYP711A cytochrome P450 family. MAX1 is a specific repressor of vegetative axillary buds generated by the axillary meristem. Expressed in vascular traces in the rosette stem and axillary buds throughout plant dev…	mws1434	Apigenin-6-C-glucoside (Isovitexin)	-0.91
			pme3227	Vitexin 2''-O-β-L-rhamnoside	-0.94
			pme3279	2'-Hydroxygenistein	0.97
Cg3g016190	AT5G13930	Other names: ATCHS, CHALCONE SYNTHASE, CHS, TRANSPARENT TESTA 4, TT4. Encodes chalcone synthase (CHS), a key enzyme involved in the biosynthesis of flavonoids. Required for the accumulation of purple anthocyanins in leaves and stems. Also involved in the regulation of auxin transport and the modulation of root gravitropism. The mRNA is cell-to-cell mobile.	pme3227	Vitexin 2''-O-β-L-rhamnoside	-0.91
			pme3279	2'-Hydroxygenistein	0.96
Cg8g005530	AT3G19000	2-oxoglutarate (2OG) and Fe(II)-dependent oxygenase superfamily protein;(source:Araport11)	pme3279	2'-Hydroxygenistein	0.94
Cg2g009540	AT5G13930	Other names: ATCHS, CHALCONE SYNTHASE, CHS, TRANSPARENT TESTA 4, TT4. Encodes chalcone synthase (CHS), a key enzyme involved in the biosynthesis of flavonoids. Required for the accumulation of purple anthocyanins in leaves and stems. Also involved in the regulation of auxin transport and the modulation of root gravitropism. The mRNA is cell-to-cell mobile.	Lmdp003577	Genistin(Genistein 7-O-Glucoside)	-0.97
			mws0048	Apigenin-8-C-Glucoside (Vitexin)	-0.97
			mws0913	Kaempferol-3-O-galactoside (Trifolin)	0.96
			mws0920	Tricetin	0.92
			mws1434	Apigenin-6-C-glucoside (Isovitexin)	-0.97
			mws2209	Kaempferol-3-O-glucoside (Astragalin)	-0.98
			pmb3074	3-O-p-Coumaroyl quinic acid	0.97
			pme0001	Hesperetin 7-O-neohesperidoside(Neohesperidin)	0.97
			pme0369	Kaempferol-3-O-rutinoside(Nicotiflorin)	-0.94
			pme2459	Luteolin-7-O-glucoside(Cynaroside)	-0.98
			pme3227	Vitexin 2''-O-β-L-rhamnoside	-0.98
			pme3279	2'-Hydroxygenistein	0.93
Cg3g005720	AT5G24750	UDP-Glycosyltransferase superfamily protein;(source:Araport11)	mws0064	Eriodictyol	0.92
Cg3g019230	AT5G48100	Other names: ATLAC15, ATTT10, LAC15, LACCASE-LIKE 15, TRANSPARENT TESTA 10, TT10. Encodes a protein that is similar to laccase-like polyphenol oxidases. Involved in lignin and flavonoids biosynthesis. It has four conserved copper binding domains. Expressed in developing testa, where it colocalizes with the flavonoid end products proanthocyanidins and flavonols. Mutant plants exhibited a delay in …	mws0064	Eriodictyol	0.97
Cg2g042810	AT5G54010	Other names: UDP-GLYCOSYLTRANSFERASE 79B6, UGT79B6. Encodes a flavonoid 3-O-glucoside:2″-O-glucosyltransferase that determines pollen-specific flavonol structure.	Lmdp003577	Genistin(Genistein 7-O-Glucoside)	-0.94
			mws0048	Apigenin-8-C-Glucoside (Vitexin)	-0.93
			mws0051	Acacetin	0.99
			mws1140	Naringenin chalcone(4,2',4',6'-Tetrahydroxychalcone)	0.96
			mws1434	Apigenin-6-C-glucoside (Isovitexin)	-0.93
			mws2209	Kaempferol-3-O-glucoside (Astragalin)	-0.93
			pmb3894	Di-O-methylquercetin	0.94
			pme0001	Hesperetin 7-O-neohesperidoside(Neohesperidin)	0.92
			pme0376	Naringenin	0.97
			pme2459	Luteolin-7-O-glucoside(Cynaroside)	-0.93
			pme3227	Vitexin 2''-O-β-L-rhamnoside	-0.92
Cg5g008880	AT4G12320	Other names: CYP706A6, CYTOCHROME P450, FAMILY 706, SUBFAMILY A, POLYPEPTIDE 6. Member of CYP706A	Lmdp003577	Genistin(Genistein 7-O-Glucoside)	1
			mws0048	Apigenin-8-C-Glucoside (Vitexin)	0.99
			mws0051	Acacetin	-0.92
			mws0913	Kaempferol-3-O-galactoside (Trifolin)	-0.98
			mws1434	Apigenin-6-C-glucoside (Isovitexin)	1
			mws2209	Kaempferol-3-O-glucoside (Astragalin)	1
			pmb3074	3-O-p-Coumaroyl quinic acid	-0.95
			pme0001	Hesperetin 7-O-neohesperidoside(Neohesperidin)	-0.99
			pme0369	Kaempferol-3-O-rutinoside(Nicotiflorin)	0.96
			pme2459	Luteolin-7-O-glucoside(Cynaroside)	1
			pme3227	Vitexin 2''-O-β-L-rhamnoside	0.99
Cg5g024090	AT5G24530	Other names: ATDMR6, DMR6, DOWNY MILDEW RESISTANT 6. Encodes a putative 2OG-Fe(II) oxygenase that is defense-associated but required for susceptibility to downy mildew. The mRNA is cell-to-cell mobile.	Lmdp003577	Genistin(Genistein 7-O-Glucoside)	1
			mws0048	Apigenin-8-C-Glucoside (Vitexin)	0.97
			mws0051	Acacetin	-0.92
			mws0913	Kaempferol-3-O-galactoside (Trifolin)	-0.98
			mws0920	Tricetin	-0.91
			mws1434	Apigenin-6-C-glucoside (Isovitexin)	0.99
			mws2209	Kaempferol-3-O-glucoside (Astragalin)	0.99
			pmb3074	3-O-p-Coumaroyl quinic acid	-0.91
			pme0001	Hesperetin 7-O-neohesperidoside(Neohesperidin)	-0.97
			pme0369	Kaempferol-3-O-rutinoside(Nicotiflorin)	0.92
			pme2459	Luteolin-7-O-glucoside(Cynaroside)	0.98
			pme3227	Vitexin 2''-O-β-L-rhamnoside	0.99
Cg9g023640	AT3G29590	Other names: AT5MAT. At3g29590 (At5MAT) encodes a malonyl-CoA:anthocyanidin 5-O-glucoside-6"-O-malonyltransferase that is coordinately expressed with a epistatic 5-O-anthocyanidin glucosyltransferase (At4g14090). The enzyme is involved in the malonylation of anthocyanins in Arabidopsis.	Lmdp003577	Genistin(Genistein 7-O-Glucoside)	0.98
			mws0048	Apigenin-8-C-Glucoside (Vitexin)	0.97
			mws0051	Acacetin	-0.91
			mws0913	Kaempferol-3-O-galactoside (Trifolin)	-0.95
			mws1434	Apigenin-6-C-glucoside (Isovitexin)	0.97
			mws2209	Kaempferol-3-O-glucoside (Astragalin)	0.99
			pmb3074	3-O-p-Coumaroyl quinic acid	-0.97
			pme0001	Hesperetin 7-O-neohesperidoside(Neohesperidin)	-0.97
			pme0369	Kaempferol-3-O-rutinoside(Nicotiflorin)	0.92
			pme2459	Luteolin-7-O-glucoside(Cynaroside)	0.97
			pme3227	Vitexin 2''-O-β-L-rhamnoside	0.98
Cg6g014140	AT5G54010	Other names: UDP-GLYCOSYLTRANSFERASE 79B6, UGT79B6. Encodes a flavonoid 3-O-glucoside:2″-O-glucosyltransferase that determines pollen-specific flavonol structure.	mws2209	Kaempferol-3-O-glucoside (Astragalin)	0.92
			pmb3074	3-O-p-Coumaroyl quinic acid	-0.92
