# Supplementary material for: Integrated Analysis of Metabolome and Transcriptome Reveals the Difference in Flavonoid Biosynthesis between the Red- and White-Sarcocarp Pomelo Fruits
Source: Metabolites. 2022 Nov 23;12(12):1161. doi: 10.3390/metabo12121161 (PMC9782486; doi:10.3390/metabo12121161)
Supplement: Supplementary file 1 [file metabolites-12-01161-s001.zip › Supplementary data/Table S8_Correlation network of DEGs and SCMs related to flavonoid biosynthesis.xls]

## Sheet: Sheet1
Table S8. Correlation network of DEGs and SCMs related to flavonoid biosynthesis
Name	AverageShortestPathLength	BetweennessCentrality	ClosenessCentrality	Degree	NeighborhoodConnectivity	Radiality
pme3227	1.76471	0.302441	0.566667	13	9	0.941176
Cg5g043310	1.91176	0.0770616	0.523077	12	10.1667	0.929864
mws1434	2	0.0537018	0.5	12	10.1667	0.923077
mws2209	2	0.0639018	0.5	12	10.0833	0.923077
Cg2g009540	1.91176	0.0863501	0.523077	12	9.83333	0.929864
Cg5g024090	1.97059	0.0484924	0.507463	12	10	0.925339
Lmdp003577	2.05882	0.0294948	0.485714	11	10.8182	0.918552
mws0048	2.05882	0.0294948	0.485714	11	10.8182	0.918552
pme0001	2.05882	0.0294948	0.485714	11	10.8182	0.918552
pme2459	2.05882	0.0294948	0.485714	11	10.8182	0.918552
Cg2g016620	2.02941	0.0298555	0.492754	11	10.6364	0.920814
Cg2g009120	2.02941	0.0400239	0.492754	11	10.2727	0.920814
Cg2g042810	2.02941	0.186458	0.492754	11	8.27273	0.920814
Cg5g008880	2.02941	0.0298555	0.492754	11	10.6364	0.920814
Cg9g023640	2.02941	0.0298555	0.492754	11	10.6364	0.920814
pmb3074	2.29412	0.0338882	0.435897	10	10.1	0.900452
pme0369	2.29412	0.0142618	0.435897	10	10.8	0.900452
Cg5g035630	2.08824	0.0238468	0.478873	10	11	0.91629
mws0913	2.35294	0.0111262	0.425	9	11	0.895928
Cg9g025440	2.14706	0.01911	0.465753	9	10.8889	0.911765
Cg5g023630	2.44118	0.0106375	0.409639	9	10.7778	0.88914
mws0051	2.29412	0.0120005	0.435897	7	11	0.900452
pme3279	2.58824	0.069013	0.386364	5	6	0.877828
mws0064	3.41176	0.115865	0.293103	3	1.33333	0.81448
mws0920	2.70588	0.000830905	0.369565	3	11.6667	0.868778
Cg4g006870	2.5	0.0107593	0.4	3	10	0.884615
Cg8g004960	2.55882	0.165775	0.390805	2	8	0.88009
Cg3g016190	2.61765	0.0063186	0.382022	2	9	0.875566
Cg6g014140	2.91176	0.000306258	0.343434	2	11	0.852941
Cg8g005530	3.55882	0	0.280992	1	5	0.803167
Cg3g005720	4.38235	0	0.228188	1	3	0.739819
Cg3g019230	4.38235	0	0.228188	1	3	0.739819
mws1140	3	0	0.333333	1	11	0.846154
pmb3894	3	0	0.333333	1	11	0.846154
pme0376	3	0	0.333333	1	11	0.846154
