# Supplementary material for: Integrated Analysis of Metabolome and Transcriptome Reveals the Difference in Flavonoid Biosynthesis between the Red- and White-Sarcocarp Pomelo Fruits
Source: Metabolites. 2022 Nov 23;12(12):1161. doi: 10.3390/metabo12121161 (PMC9782486; doi:10.3390/metabo12121161)
Supplement: Supplementary file 1 [file metabolites-12-01161-s001.zip › Supplementary data/Table S9_SCMs detected in flavonoid biosynthesis based on KEGG pathway annotation.xls]

## Sheet: sheet1
Table S9. SCMs detected in flavonoid biosynthesis based on KEGG pathway annotation
Compounds detected in KEGG pathways	Meta ID	Class I	Class II	Whi_1	Whi_2	Whi_3	Red_1	Red_2	Red_3
p-Coumaroyl quinic acid	pmb3074	Phenolic acids	Phenolic acids	107670	93601	56464	195420	180780	193690
Naringenin chalcone	mws1140	Flavonoids	Chalcones	22996	28413	18215	37323	78967	70910
Naringenin	pme0376	Flavonoids	Dihydroflavone	28000	39511	25741	46108	89887	89623
Eriodictyol	mws0064	Flavonoids	Dihydroflavone	2072.6	2362.8	959.58	4629.6	20407	9116.3
Tricetin	mws0920	Flavonoids	Flavonoid	2857.3	1893.8	4429.7	15227	9029.2	9841.3
Vitexin	mws0048	Flavonoids	Flavonoid carbonoside	17557000	16307000	19519000	128540	96786	152960
Neohesperidin	pme0001	Flavonoids	Dihydroflavone	247640	236220	206630	1062100	935840	1124000
Genistein 7-O-Glucoside	Lmdp003577	Flavonoids	Isoflavones	513720	548930	477020	53167	36211	13420
2'-Hydroxygenistein	pme3279	Flavonoids	Isoflavones	14591	13228	14873	92644	72254	44667
Isovitexin	mws1434	Flavonoids	Flavonoid carbonoside	15082000	14152000	14438000	159400	66807	116400
Luteoloside	pme2459	Flavonoids	Flavonoid	8603900	8389700	8936000	3361800	3411600	3266000
Acacetin	mws0051	Flavonoids	Flavonoid	9	9	9	13538	28247	26159
Vitexin 2''-O-β-L-rhamnoside	pme3227	Flavonoids	Flavonoid carbonoside	134560	142540	135300	18192	1989.6	23876
Astragalin	mws2209	Flavonoids	Flavonols	7281800	8009500	7612900	2576200	2683400	2402400
Nictoflorin	pme0369	Flavonoids	Flavonols	1133500	873450	1206900	204760	292030	301510
Trifolin	mws0913	Flavonoids	Flavonols	55204	53539	67782	160640	128240	147050
3,7-O-Dimethylquercetin	pmb3894	Flavonoids	Flavonols	21747	26988	17202	48054	174290	150520
